# Supplementary material for: 4-Meth­oxy-N-(pyridin-4-ylmeth­yl)-3-(tri­fluoro­meth­yl)benzamide monohydrate
Source: Acta Crystallogr Sect E Struct Rep Online. 2013 Oct 31;69(Pt 11):o1717–8. doi: 10.1107/S1600536813029103 (PMC3884365; doi:10.1107/S1600536813029103)
Supplement: Supplementary file 1 [file e-69-o1717-sup1.cif]

##############################################################################
#                                                                            #
# This CIF contains the data in a paper accepted for publication in          #
# Acta Crystallographica Section E. It conforms to the requirements of       #
# Notes for Authors for Acta Crystallographica Section E, and has been       #
# peer reviewed under the auspices of the IUCr Commission on Journals.       #
#                                                                            #
# Full details of the Crystallographic Information File format               #
# are given in the paper "The Crystallographic Information File (CIF):       #
# a New Standard Archive File for Crystallography" by S. R. Hall, F. H.      #
# Allen and I. D. Brown [Acta Cryst. (1991), A47, 655-685].                  #
#                                                                            #
# The current version of the core CIF dictionary is obtainable from          #
# ftp://ftp.iucr.org/pub/cif_core.dic.                                       #
#                                                                            #
# Software is freely available for graphical display of the structure(s)     #
# in this CIF. For information consult the CIF software page                 #
# http://www.iucr.org/resources/cif/software.                                #
#                                                                            #
# This file may be used for bona fide research purposes within the           #
# scientific community so long as proper attribution is given to the journal # 
# article from which it was obtained.                                        #
#                                                                            #
##############################################################################
data_I
_audit_creation_method     SHELXL-97
_database_code_depnum_ccdc_archive     'CCDC 967883'
_chemical_name_systematic
;
4-Methoxy-<i>N</i>-(pyridin-4-ylmethyl)-3-(trifluoromethyl)benzamide monohydrate
;
_chemical_name_common     ?
_chemical_formula_moiety     'C15 H13 F3 N2 O2, H2 O'
_chemical_formula_sum     'C15 H15 F3 N2 O3'
_chemical_formula_iupac     'C15 H13 F3 N2 O2, H2 O'
_chemical_formula_weight     328.29
_chemical_melting_point     485
_symmetry_cell_setting     triclinic
_symmetry_space_group_name_H-M     'P -1'
_symmetry_space_group_name_hall     '-P 1'
loop_
    _symmetry_equiv_pos_as_xyz
    'x, y, z'
    '-x, -y, -z'
_cell_length_a     7.2687(13)
_cell_length_b     7.8758(14)
_cell_length_c     14.177(3)
_cell_angle_alpha     104.071(10)
_cell_angle_beta     99.672(10)
_cell_angle_gamma     97.210(10)
_cell_volume     764.2(2)
_cell_formula_units_Z     2
_cell_measurement_reflns_used     1167
_cell_measurement_theta_min     1.5
_cell_measurement_theta_max     25.0
_cell_measurement_temperature     296(2)
_cell_special_details     Prism
_exptl_crystal_description     prism
_exptl_crystal_colour     colourless
_exptl_crystal_size_max     0.34
_exptl_crystal_size_mid     0.28
_exptl_crystal_size_min     0.22
_exptl_crystal_density_diffrn     1.427
_exptl_crystal_density_meas     ?
_exptl_crystal_density_method     'not measured'
_exptl_crystal_F_000     340
_exptl_absorpt_coefficient_mu     0.124
_exptl_absorpt_correction_type     psi-scan
_exptl_absorpt_process_details     '(SADABS; Bruker, 2009)'
_exptl_absorpt_correction_T_min     0.959
_exptl_absorpt_correction_T_max     0.973
_exptl_special_details     ?
_diffrn_ambient_temperature     296(2)
_diffrn_radiation_type     MoK\a
_diffrn_radiation_wavelength     0.71073
_diffrn_radiation_source     'fine-focus sealed tube'
_diffrn_radiation_monochromator     graphite
_diffrn_measurement_device_type     'Bruker APEXII CCD'
_diffrn_measurement_method     '\f and \w scans'
_diffrn_detector_area_resol_mean     ?
_diffrn_reflns_number     11967
_diffrn_reflns_av_R_equivalents     0.0000
_diffrn_reflns_av_sigmaI/netI     0.0497
_diffrn_reflns_theta_min     1.51
_diffrn_reflns_theta_max     25.00
_diffrn_reflns_theta_full     25.00
_diffrn_measured_fraction_theta_max     0.995
_diffrn_measured_fraction_theta_full     0.995
_diffrn_reflns_limit_h_min     -8
_diffrn_reflns_limit_h_max     8
_diffrn_reflns_limit_k_min     -9
_diffrn_reflns_limit_k_max     9
_diffrn_reflns_limit_l_min     -16
_diffrn_reflns_limit_l_max     16
_diffrn_standards_number     1012
_diffrn_standards_interval_count     2
_diffrn_standards_interval_time     ?
_diffrn_standards_decay_%     1
_refine_special_details
;
Refinement of <i>F</i>^2^ against ALL reflections. The weighted <i>R</i>-factor
<i>wR</i> and goodness of fit <i>S</i> are based on <i>F</i>^2^, conventional
<i>R</i>-factors <i>R</i> are based on <i>F</i>, with <i>F</i> set to zero for
negative <i>F</i>^2^. The threshold expression of <i>F</i>^2^ >
2\s(<i>F</i>^2^) is used only for calculating <i>R</i>-factors(gt) <i>etc</i>.
and is not relevant to the choice of reflections for refinement.
<i>R</i>-factors based on <i>F</i>^2^ are statistically about twice as large
as those based on <i>F</i>, and <i>R</i>- factors based on ALL data will be
even larger.
;
_reflns_number_total     11967
_reflns_number_gt     9619
_reflns_threshold_expression     I>2\s(I)
_refine_ls_structure_factor_coef     Fsqd
_refine_ls_matrix_type     full
_refine_ls_R_factor_all     0.0588
_refine_ls_R_factor_gt     0.0476
_refine_ls_wR_factor_gt     0.1259
_refine_ls_wR_factor_ref     0.1352
_refine_ls_goodness_of_fit_ref     1.064
_refine_ls_restrained_S_all     1.064
_refine_ls_number_reflns     11967
_refine_ls_number_parameters     212
_refine_ls_number_restraints     0
_refine_ls_hydrogen_treatment     constr
_refine_ls_weighting_scheme     calc
_refine_ls_weighting_details
         'calc w=1/[\s^2^(Fo^2^)+(0.0568P)^2^+0.2647P] where P=(Fo^2^+2Fc^2^)/3'
_atom_sites_solution_hydrogens     geom
_atom_sites_solution_primary     direct
_atom_sites_solution_secondary     difmap
_refine_ls_shift/su_max     0.001
_refine_ls_shift/su_mean     0.000
_refine_diff_density_max     0.357
_refine_diff_density_min     -0.336
_refine_ls_extinction_method     none
_refine_ls_extinction_coef     ?
loop_
    _atom_type_symbol
    _atom_type_description
    _atom_type_scat_dispersion_real
    _atom_type_scat_dispersion_imag
    _atom_type_scat_source
    'C' 'C' 0.0033 0.0016
                         'International Tables Vol C Tables 4.2.6.8 and 6.1.1.4'
    'N' 'N' 0.0061 0.0033
                         'International Tables Vol C Tables 4.2.6.8 and 6.1.1.4'
    'O' 'O' 0.0106 0.0060
                         'International Tables Vol C Tables 4.2.6.8 and 6.1.1.4'
    'F' 'F' 0.0171 0.0103
                         'International Tables Vol C Tables 4.2.6.8 and 6.1.1.4'
    'H' 'H' 0.0000 0.0000
                         'International Tables Vol C Tables 4.2.6.8 and 6.1.1.4'
_computing_data_collection     'APEX2 (Bruker, 2009)'
_computing_cell_refinement     'APEX2 and SAINT-Plus (Bruker, 2009)'
_computing_data_reduction     'SAINT-Plus and XPREP (Bruker, 2009)'
_computing_structure_solution     'SHELXS97 (Sheldrick, 2008)'
_computing_structure_refinement     'SHELXL97 (Sheldrick, 2008)'
_computing_molecular_graphics     'Mercury (Macrae <i>et al.</i>, 2008)'
_computing_publication_material     'SHELXL97 (Sheldrick, 2008)'
loop_
    _atom_site_type_symbol
    _atom_site_label
    _atom_site_fract_x
    _atom_site_fract_y
    _atom_site_fract_z
    _atom_site_U_iso_or_equiv
    _atom_site_adp_type
    _atom_site_calc_flag
    _atom_site_refinement_flags
    _atom_site_occupancy
    _atom_site_symmetry_multiplicity
    _atom_site_disorder_assembly
    _atom_site_disorder_group
    C C4 0.20712(13) -0.16715(12) 0.35758(7) 0.0408(2) Uani d . 1 1 . .
    C C1 0.26262(13) 0.00741(12) 0.56032(7) 0.0417(3) Uani d . 1 1 . .
    C C6 0.24913(15) 0.10202(13) 0.48940(8) 0.0468(3) Uani d . 1 1 . .
    H H6 0.2589 0.2249 0.5092 0.056 Uiso calc R 1 1 . .
    C C5 0.22150(14) 0.01550(13) 0.39008(8) 0.0468(3) Uani d . 1 1 . .
    H H5 0.2123 0.0812 0.3437 0.056 Uiso calc R 1 1 . .
    C C7 0.2577(2) -0.28518(15) 0.60207(9) 0.0678(4) Uani d . 1 1 . .
    C C3 0.22117(14) -0.26116(13) 0.42910(8) 0.0471(3) Uani d . 1 1 . .
    H H3 0.2120 -0.3840 0.4090 0.057 Uiso calc R 1 1 . .
    C C11 0.32767(14) -0.24851(13) 0.04242(7) 0.0430(3) Uani d . 1 1 . .
    C C12 0.49099(15) -0.13759(13) 0.09862(7) 0.0471(3) Uani d . 1 1 . .
    H H12 0.4928 -0.0702 0.1626 0.057 Uiso calc R 1 1 . .
    C C9 0.18106(15) -0.26938(14) 0.25155(8) 0.0488(3) Uani d . 1 1 . .
    C C2 0.24823(14) -0.17729(13) 0.52871(8) 0.0452(3) Uani d . 1 1 . .
    C C10 0.14376(16) -0.26534(16) 0.07791(8) 0.0605(3) Uani d . 1 1 . .
    H H10A 0.0539 -0.2148 0.0390 0.073 Uiso calc R 1 1 . .
    H H10B 0.0931 -0.3906 0.0649 0.073 Uiso calc R 1 1 . .
    C C13 0.65231(16) -0.12678(14) 0.05948(8) 0.0538(3) Uani d . 1 1 . .
    H H13 0.7607 -0.0502 0.0988 0.065 Uiso calc R 1 1 . .
    C C8 0.30246(17) 0.26947(13) 0.69388(8) 0.0567(3) Uani d . 1 1 . .
    H H8A 0.4111 0.3276 0.6766 0.085 Uiso calc R 1 1 . .
    H H8B 0.3154 0.3032 0.7648 0.085 Uiso calc R 1 1 . .
    H H8C 0.1901 0.3042 0.6635 0.085 Uiso calc R 1 1 . .
    C C14 0.50371(19) -0.32623(15) -0.08476(9) 0.0641(3) Uani d . 1 1 . .
    H H14 0.5059 -0.3927 -0.1484 0.077 Uiso calc R 1 1 . .
    C C15 0.33680(17) -0.34444(14) -0.05187(8) 0.0558(3) Uani d . 1 1 . .
    H H15 0.2301 -0.4212 -0.0929 0.067 Uiso calc R 1 1 . .
    N N1 0.15688(12) -0.18044(12) 0.18228(6) 0.0520(2) Uani d . 1 1 . .
    H HN1 0.1489 -0.0696 0.2003 0.062 Uiso calc R 1 1 . .
    N N2 0.66248(14) -0.21897(12) -0.03090(7) 0.0586(3) Uani d . 1 1 . .
    O O1 0.28861(11) 0.08100(9) 0.65917(5) 0.0556(2) Uani d . 1 1 . .
    O O3 0.89123(14) -0.17560(10) -0.17013(7) 0.0713(3) Uani d G 1 1 . .
    H H1O 0.8411 -0.1809 -0.1207 0.107 Uiso d G 1 1 . .
    H H2O 0.8934 -0.2802 -0.2039 0.107 Uiso d G 1 1 . .
    O O2 0.18367(14) -0.43033(10) 0.22891(6) 0.0790(3) Uani d . 1 1 . .
    F F1 0.12080(15) -0.27319(12) 0.65342(7) 0.1170(3) Uani d . 1 1 . .
    F F2 0.41714(13) -0.23917(11) 0.67010(6) 0.1046(3) Uani d . 1 1 . .
    F F3 0.24329(18) -0.45486(10) 0.55973(6) 0.1459(5) Uani d . 1 1 . .
loop_
    _atom_site_aniso_label
    _atom_site_aniso_U_11
    _atom_site_aniso_U_22
    _atom_site_aniso_U_33
    _atom_site_aniso_U_12
    _atom_site_aniso_U_13
    _atom_site_aniso_U_23
    C4 0.0431(6) 0.0365(6) 0.0412(6) 0.0039(5) 0.0103(5) 0.0078(5)
    C1 0.0483(6) 0.0381(6) 0.0362(6) 0.0054(5) 0.0060(5) 0.0083(5)
    C6 0.0653(7) 0.0322(6) 0.0415(7) 0.0077(5) 0.0093(5) 0.0091(5)
    C5 0.0609(7) 0.0417(6) 0.0386(7) 0.0070(5) 0.0096(5) 0.0136(5)
    C7 0.1090(11) 0.0452(8) 0.0500(8) 0.0187(7) 0.0111(8) 0.0155(6)
    C3 0.0574(7) 0.0307(6) 0.0511(7) 0.0058(5) 0.0106(5) 0.0082(5)
    C11 0.0548(6) 0.0382(6) 0.0346(6) 0.0066(5) 0.0068(5) 0.0092(5)
    C12 0.0563(7) 0.0476(6) 0.0328(6) 0.0076(5) 0.0047(5) 0.0060(5)
    C9 0.0508(6) 0.0430(7) 0.0475(7) 0.0026(5) 0.0119(5) 0.0045(6)
    C2 0.0566(7) 0.0360(6) 0.0444(7) 0.0081(5) 0.0089(5) 0.0142(5)
    C10 0.0565(7) 0.0739(8) 0.0378(7) -0.0006(6) 0.0064(5) -0.0013(6)
    C13 0.0532(7) 0.0541(7) 0.0490(7) 0.0039(5) 0.0024(6) 0.0124(6)
    C8 0.0814(8) 0.0411(6) 0.0421(7) 0.0100(6) 0.0077(6) 0.0048(5)
    C14 0.0830(9) 0.0553(8) 0.0476(7) 0.0037(7) 0.0236(7) -0.0009(6)
    C15 0.0655(8) 0.0478(7) 0.0425(7) -0.0041(6) 0.0120(6) -0.0029(5)
    N1 0.0636(6) 0.0506(5) 0.0366(5) 0.0064(4) 0.0126(4) 0.0026(4)
    N2 0.0638(6) 0.0549(6) 0.0572(7) 0.0086(5) 0.0185(5) 0.0120(5)
    O1 0.0865(6) 0.0409(4) 0.0364(4) 0.0108(4) 0.0067(4) 0.0091(3)
    O3 0.0933(6) 0.0590(5) 0.0690(6) 0.0117(5) 0.0364(5) 0.0185(4)
    O2 0.1277(8) 0.0419(5) 0.0609(6) 0.0138(5) 0.0235(5) -0.0004(4)
    F1 0.1480(8) 0.1277(8) 0.1152(7) 0.0268(6) 0.0619(7) 0.0820(6)
    F2 0.1252(7) 0.1093(7) 0.0871(6) 0.0239(5) -0.0084(5) 0.0600(5)
    F3 0.3145(16) 0.0451(5) 0.0806(6) 0.0383(6) 0.0229(7) 0.0305(4)
_geom_special_details
;
All s.u.'s (except the s.u. in the dihedral angle between two l.s. planes) are
estimated using the full covariance matrix. The cell s.u.'s are taken into
account individually in the estimation of s.u.'s in distances, angles and
torsion angles; correlations between s.u.'s in cell parameters are only used
when they are defined by crystal symmetry. An approximate (isotropic)
treatment of cell s.u.'s is used for estimating s.u.'s involving l.s. planes.
;
loop_
    _geom_bond_atom_site_label_1
    _geom_bond_atom_site_label_2
    _geom_bond_site_symmetry_2
    _geom_bond_distance
    _geom_bond_publ_flag
    C4 C5 . 1.3843(13) ?
    C4 C3 . 1.3914(13) ?
    C4 C9 . 1.4903(14) ?
    C1 O1 . 1.3506(12) ?
    C1 C6 . 1.3875(14) ?
    C1 C2 . 1.3989(13) ?
    C6 C5 . 1.3753(14) ?
    C6 H6 . 0.9300 ?
    C5 H5 . 0.9300 ?
    C7 F3 . 1.3079(13) ?
    C7 F2 . 1.3240(15) ?
    C7 F1 . 1.3279(16) ?
    C7 C2 . 1.4929(15) ?
    C3 C2 . 1.3746(14) ?
    C3 H3 . 0.9300 ?
    C11 C12 . 1.3750(14) ?
    C11 C15 . 1.3832(14) ?
    C11 C10 . 1.5072(15) ?
    C12 C13 . 1.3808(15) ?
    C12 H12 . 0.9300 ?
    C9 O2 . 1.2331(12) ?
    C9 N1 . 1.3392(13) ?
    C10 N1 . 1.4495(13) ?
    C10 H10A . 0.9700 ?
    C10 H10B . 0.9700 ?
    C13 N2 . 1.3295(14) ?
    C13 H13 . 0.9300 ?
    C8 O1 . 1.4305(12) ?
    C8 H8A . 0.9600 ?
    C8 H8B . 0.9600 ?
    C8 H8C . 0.9600 ?
    C14 N2 . 1.3319(15) ?
    C14 C15 . 1.3743(16) ?
    C14 H14 . 0.9300 ?
    C15 H15 . 0.9300 ?
    N1 HN1 . 0.8600 ?
    O3 H1O . 0.8499 ?
    O3 H2O . 0.8500 ?
loop_
    _geom_angle_atom_site_label_1
    _geom_angle_atom_site_label_2
    _geom_angle_atom_site_label_3
    _geom_angle_site_symmetry_1
    _geom_angle_site_symmetry_3
    _geom_angle
    _geom_angle_publ_flag
    C5 C4 C3 . . 117.63(9) ?
    C5 C4 C9 . . 124.51(9) ?
    C3 C4 C9 . . 117.85(9) ?
    O1 C1 C6 . . 124.57(9) ?
    O1 C1 C2 . . 116.78(8) ?
    C6 C1 C2 . . 118.65(9) ?
    C5 C6 C1 . . 120.53(9) ?
    C5 C6 H6 . . 119.7 ?
    C1 C6 H6 . . 119.7 ?
    C6 C5 C4 . . 121.53(9) ?
    C6 C5 H5 . . 119.2 ?
    C4 C5 H5 . . 119.2 ?
    F3 C7 F2 . . 106.29(11) ?
    F3 C7 F1 . . 105.41(12) ?
    F2 C7 F1 . . 104.90(11) ?
    F3 C7 C2 . . 112.39(10) ?
    F2 C7 C2 . . 113.54(11) ?
    F1 C7 C2 . . 113.58(10) ?
    C2 C3 C4 . . 121.74(9) ?
    C2 C3 H3 . . 119.1 ?
    C4 C3 H3 . . 119.1 ?
    C12 C11 C15 . . 116.65(10) ?
    C12 C11 C10 . . 123.31(10) ?
    C15 C11 C10 . . 120.02(9) ?
    C11 C12 C13 . . 119.61(10) ?
    C11 C12 H12 . . 120.2 ?
    C13 C12 H12 . . 120.2 ?
    O2 C9 N1 . . 121.38(10) ?
    O2 C9 C4 . . 120.76(10) ?
    N1 C9 C4 . . 117.85(9) ?
    C3 C2 C1 . . 119.91(9) ?
    C3 C2 C7 . . 119.49(9) ?
    C1 C2 C7 . . 120.59(10) ?
    N1 C10 C11 . . 115.26(9) ?
    N1 C10 H10A . . 108.5 ?
    C11 C10 H10A . . 108.5 ?
    N1 C10 H10B . . 108.5 ?
    C11 C10 H10B . . 108.5 ?
    H10A C10 H10B . . 107.5 ?
    N2 C13 C12 . . 124.12(10) ?
    N2 C13 H13 . . 117.9 ?
    C12 C13 H13 . . 117.9 ?
    O1 C8 H8A . . 109.5 ?
    O1 C8 H8B . . 109.5 ?
    H8A C8 H8B . . 109.5 ?
    O1 C8 H8C . . 109.5 ?
    H8A C8 H8C . . 109.5 ?
    H8B C8 H8C . . 109.5 ?
    N2 C14 C15 . . 123.86(11) ?
    N2 C14 H14 . . 118.1 ?
    C15 C14 H14 . . 118.1 ?
    C14 C15 C11 . . 119.91(11) ?
    C14 C15 H15 . . 120.0 ?
    C11 C15 H15 . . 120.0 ?
    C9 N1 C10 . . 121.98(10) ?
    C9 N1 HN1 . . 119.0 ?
    C10 N1 HN1 . . 119.0 ?
    C13 N2 C14 . . 115.85(10) ?
    C1 O1 C8 . . 118.17(7) ?
    H1O O3 H2O . . 109.5 ?
loop_
    _geom_torsion_atom_site_label_1
    _geom_torsion_atom_site_label_2
    _geom_torsion_atom_site_label_3
    _geom_torsion_atom_site_label_4
    _geom_torsion_site_symmetry_1
    _geom_torsion_site_symmetry_2
    _geom_torsion_site_symmetry_3
    _geom_torsion_site_symmetry_4
    _geom_torsion
    _geom_torsion_publ_flag
    O1 C1 C6 C5 . . . . -179.63(9) ?
    C2 C1 C6 C5 . . . . 0.23(15) ?
    C1 C6 C5 C4 . . . . -0.29(16) ?
    C3 C4 C5 C6 . . . . 0.15(15) ?
    C9 C4 C5 C6 . . . . -178.73(10) ?
    C5 C4 C3 C2 . . . . 0.05(15) ?
    C9 C4 C3 C2 . . . . 179.00(9) ?
    C15 C11 C12 C13 . . . . 0.16(14) ?
    C10 C11 C12 C13 . . . . -178.37(9) ?
    C5 C4 C9 O2 . . . . 174.51(10) ?
    C3 C4 C9 O2 . . . . -4.36(15) ?
    C5 C4 C9 N1 . . . . -4.80(15) ?
    C3 C4 C9 N1 . . . . 176.33(9) ?
    C4 C3 C2 C1 . . . . -0.10(16) ?
    C4 C3 C2 C7 . . . . 178.57(10) ?
    O1 C1 C2 C3 . . . . 179.83(9) ?
    C6 C1 C2 C3 . . . . -0.04(15) ?
    O1 C1 C2 C7 . . . . 1.17(15) ?
    C6 C1 C2 C7 . . . . -178.69(10) ?
    F3 C7 C2 C3 . . . . 1.81(18) ?
    F2 C7 C2 C3 . . . . 122.49(12) ?
    F1 C7 C2 C3 . . . . -117.75(12) ?
    F3 C7 C2 C1 . . . . -179.53(12) ?
    F2 C7 C2 C1 . . . . -58.85(15) ?
    F1 C7 C2 C1 . . . . 60.90(15) ?
    C12 C11 C10 N1 . . . . -10.41(15) ?
    C15 C11 C10 N1 . . . . 171.11(10) ?
    C11 C12 C13 N2 . . . . -0.43(16) ?
    N2 C14 C15 C11 . . . . -0.26(18) ?
    C12 C11 C15 C14 . . . . 0.16(15) ?
    C10 C11 C15 C14 . . . . 178.74(10) ?
    O2 C9 N1 C10 . . . . -3.73(16) ?
    C4 C9 N1 C10 . . . . 175.58(9) ?
    C11 C10 N1 C9 . . . . -93.86(12) ?
    C12 C13 N2 C14 . . . . 0.33(16) ?
    C15 C14 N2 C13 . . . . 0.02(17) ?
    C6 C1 O1 C8 . . . . 0.32(15) ?
    C2 C1 O1 C8 . . . . -179.53(9) ?
loop_
    _geom_hbond_atom_site_label_D
    _geom_hbond_atom_site_label_H
    _geom_hbond_atom_site_label_A
    _geom_hbond_site_symmetry_A
    _geom_hbond_distance_DH
    _geom_hbond_distance_HA
    _geom_hbond_distance_DA
    _geom_hbond_angle_DHA
    N1 HN1 O3 2_655 0.86 2.12 2.9119(14) 152
    O3 H1O N2 1 0.85 2.01 2.8402(15) 166
    O3 H2O O2 2_645 0.85 2.20 2.9646(13) 149
    C6 H6 F3 1_565 0.93 2.46 3.3963(15) 173
_iucr_refine_instructions_details
;
TITL RED in P-1 #2
CELL  0.71073   7.2687   7.8758  14.1767  104.071   99.672   97.210
ZERR     2.00   0.0013   0.0014   0.0026    0.010    0.010    0.010
LATT   1
SFAC  C    N    O    F    H
UNIT  30   4    6    6    30
MERG   0
OMIT    -1.00  50.00
OMIT    -3  -3   2
OMIT     1  -1   0
OMIT    -4  -2  11
OMIT    -3   5   3
OMIT    -4   6   0
FMAP   2
PLAN    8
ACTA
BOND
BOND   $H
CONF
WGHT     0.05680     0.26470
L.S.  10
TEMP    23.00
FVAR     0.56716
C4    1    0.207098   -0.167190    0.357625    11.00000    0.04360    0.03739 =
        0.04185    0.00863    0.01105    0.00450
C1    1    0.262846    0.007578    0.560482    11.00000    0.04850    0.03793 =
        0.03736    0.00795    0.00600    0.00574
C6    1    0.249032    0.102063    0.489310    11.00000    0.06589    0.03252 =
        0.04198    0.00947    0.00957    0.00833
AFIX   43
H6    5    0.258493    0.224953    0.509038    11.00000   -1.20000
AFIX    0
C5    1    0.221524    0.015622    0.390054    11.00000    0.06079    0.04206 =
        0.03868    0.01313    0.00929    0.00659
AFIX   43
H5    5    0.212389    0.081315    0.343624    11.00000   -1.20000
AFIX    0
C7    1    0.257677   -0.285098    0.602258    11.00000    0.10813    0.04512 =
        0.05031    0.01566    0.01144    0.01860
C3    1    0.221094   -0.261335    0.429087    11.00000    0.05758    0.03085 =
        0.05103    0.00797    0.01065    0.00555
AFIX   43
H3    5    0.211911   -0.384168    0.408974    11.00000   -1.20000
AFIX    0
C11   1    0.327697   -0.248690    0.042317    11.00000    0.05627    0.03780 =
        0.03543    0.00931    0.00693    0.00646
C12   1    0.491319   -0.137217    0.098672    11.00000    0.05640    0.04747 =
        0.03267    0.00565    0.00430    0.00722
AFIX   43
H12   5    0.493008   -0.069559    0.162584    11.00000   -1.20000
AFIX    0
C9    1    0.181173   -0.269211    0.251532    11.00000    0.05152    0.04200 =
        0.04677    0.00356    0.01210    0.00223
C2    1    0.248152   -0.177323    0.528659    11.00000    0.05712    0.03585 =
        0.04607    0.01460    0.00901    0.00874
C10   1    0.143525   -0.265326    0.077877    11.00000    0.05602    0.07332 =
        0.03812   -0.00162    0.00584   -0.00044
AFIX   23
H10A  5    0.053836   -0.214514    0.039001    11.00000   -1.20000
H10B  5    0.092682   -0.390593    0.064828    11.00000   -1.20000
AFIX    0
C13   1    0.652683   -0.126765    0.059517    11.00000    0.05389    0.05501 =
        0.04805    0.01254    0.00250    0.00467
AFIX   43
H13   5    0.761276   -0.050492    0.098833    11.00000   -1.20000
AFIX    0
C8    1    0.302145    0.269100    0.693825    11.00000    0.08052    0.04189 =
        0.04229    0.00575    0.00822    0.00920
AFIX  137
H8A   5    0.410660    0.327351    0.676528    11.00000   -1.50000
H8B   5    0.315183    0.302815    0.764722    11.00000   -1.50000
H8C   5    0.189661    0.303595    0.663495    11.00000   -1.50000
AFIX    0
C14   1    0.503688   -0.326386   -0.084710    11.00000    0.08146    0.05634 =
        0.04818   -0.00039    0.02317    0.00375
AFIX   43
H14   5    0.506051   -0.392990   -0.148265    11.00000   -1.20000
AFIX    0
C15   1    0.336919   -0.344589   -0.051944    11.00000    0.06633    0.04723 =
        0.04215   -0.00302    0.01267   -0.00382
AFIX   43
H15   5    0.230285   -0.421289   -0.093062    11.00000   -1.20000
AFIX    0
N1    2    0.156796   -0.180583    0.182258    11.00000    0.06328    0.05016 =
        0.03718    0.00258    0.01258    0.00620
AFIX   43
HN1   5    0.148741   -0.069781    0.200232    11.00000   -1.20000
AFIX    0
N2    2    0.662251   -0.219009   -0.030874    11.00000    0.06372    0.05567 =
        0.05740    0.01205    0.01866    0.00949
O1    3    0.288663    0.081078    0.659225    11.00000    0.08543    0.04141 =
        0.03645    0.00921    0.00667    0.01077
AFIX    6
O3    3    0.891387   -0.175694   -0.170180    11.00000    0.09365    0.05890 =
        0.06913    0.01901    0.03643    0.01189
H1O   5    0.843205   -0.177379   -0.119713    11.00000   -1.50000
H2O   5    0.892846   -0.281542   -0.202413    11.00000   -1.50000
AFIX    0
O2    3    0.183876   -0.430378    0.228851    11.00000    0.12771    0.04214 =
        0.06109    0.00065    0.02406    0.01312
F1    4    0.120574   -0.273114    0.653439    11.00000    0.14531    0.12741 =
        0.11602    0.08201    0.06129    0.02570
F2    4    0.417271   -0.238981    0.670052    11.00000    0.12507    0.10919 =
        0.08660    0.05995   -0.00692    0.02503
F3    4    0.243072   -0.455112    0.559653    11.00000    0.31204    0.04598 =
        0.08210    0.03172    0.02273    0.03901
HKLF 4
END
;
data_New_Global_Publ_Block
_journal_date_recd_electronic     2013-10-17
_journal_date_accepted     2013-10-22
_journal_name_full     'Acta Crystallographica, Section E'
_journal_year     2013
_journal_volume     69
_journal_issue     11
_journal_page_first     o1717
_journal_page_last     o1718
_journal_paper_category     QO
_journal_paper_doi     10.1107/S1600536813029103
_journal_coeditor_code     SJ5360
_publ_contact_author_name     'P. A. Suchetan'
_publ_contact_author_address
;
Department of Studies and Research in Chemistry, U.C.S.
Tumkur University, Tumkur
Karnataka 572 103, India
;
_publ_contact_author_email     'pasuchetan@yahoo.co.in'
_publ_contact_author_fax     ?
_publ_contact_author_phone     '+919844800816'
_publ_section_title
;
4-Methoxy-<i>N</i>-(pyridin-4-ylmethyl)-3-(trifluoromethyl)benzamide
monohydrate
;
loop_
    _publ_author_name
    _publ_author_footnote
    _publ_author_address
    'Sreenivasa, S.' .
;
Department of Studies and Research in Chemistry
Tumkur University, Tumkur
Karnataka 572 103, India
;
    'Mohan, N. R.' .
;
Department of Studies and Research in Chemistry
Tumkur University, Tumkur
Karnataka 572 103, India
;
    'Vijith Kumar' .
;
Solid State and Structural Chemistry Unit,
Indian Institute of Science,
Bangalore,
India
;
    'Palakshamurthy, B. S.' .
;
Department of Studies and Research in Physics, U.C.S.
Tumkur University, Tumkur
Karnataka 572 103, India
;
    'Arunakumar, D. B.' .
;
Department of Studies and Research in Chemistry
Tumkur University, Tumkur
Karnataka 572 103, India
;
    'Suchetan, P. A.' .
;
Department of Studies and Research in Chemistry, U.C.S.
Tumkur University, Tumkur
Karnataka 572 103, India
;
