# Supplementary material for: 4-Meth­oxy-N-(pyridin-4-ylmeth­yl)-3-(tri­fluoro­meth­yl)benzamide monohydrate
Source: Acta Crystallogr Sect E Struct Rep Online. 2013 Oct 31;69(Pt 11):o1717–8. doi: 10.1107/S1600536813029103 (PMC3884365; doi:10.1107/S1600536813029103)
Supplement: Supplementary file 2 [file e-69-o1717-Isup2.hkl]

#
# h,k,l, Fc-squared, Fo-squared, sigma(Fo-squared) and status flag
#
data_I
_shelx_title ' RED in P-1'
_shelx_refln_list_code          4
_shelx_F_calc_maximum       55.99
_exptl_crystal_F_000       340.00
_reflns_d_resolution_high  0.8409
 
loop_
 _symmetry_equiv_pos_as_xyz
 'x, y, z'
 '-x, -y, -z'
 
_cell_length_a     7.2687
_cell_length_b     7.8758
_cell_length_c    14.1767
_cell_angle_alpha 104.071
_cell_angle_beta   99.672
_cell_angle_gamma  97.210
 
_shelx_F_squared_multiplier     1.000
 
loop_
 _refln_index_h
 _refln_index_k
 _refln_index_l
 _refln_F_squared_calc
 _refln_F_squared_meas
 _refln_F_squared_sigma
 _refln_observed_status
  -1   0   0      103.88      117.37      4.65 o
  -1   0   0      103.88      116.06      5.02 o
  -1   0   0      103.88      125.62      4.81 o
  -1   0   0      103.88      119.51      4.78 o
  -1   0   0      103.88      116.96      5.06 o
   1   0   0      103.88      126.33      5.02 o
   1   0   0      103.88      120.50      4.65 o
   1   0   0      103.88      123.38      4.78 o
   1   0   0      103.88      109.64      4.75 o
   1   0   0      103.88      120.25      4.99 o
  -3   0   0      550.30      570.62     23.67 o
  -3   0   0      550.30      569.38     23.76 o
  -3   0   0      550.30      557.81     22.30 o
  -3   0   0      550.30      585.29     22.02 o
  -3   0   0      550.30      576.85     22.02 o
  -3   0   0      550.30      530.48     21.84 o
   3   0   0      550.30      573.13     21.87 o
   3   0   0      550.30      554.46     22.30 o
   3   0   0      550.30      600.92     22.36 o
  -4   0   0       44.14       39.61      2.76 o
  -4   0   0       44.14       40.85      2.57 o
  -4   0   0       44.14       41.56      2.11 o
  -4   0   0       44.14       43.05      2.14 o
  -4   0   0       44.14       46.93      2.57 o
   4   0   0       44.14       40.94      2.54 o
   4   0   0       44.14       43.08      2.33 o
  -5   0   0       29.23       23.42      1.86 o
  -5   0   0       29.23       22.98      2.36 o
  -5   0   0       29.23       25.59      2.05 o
  -5   0   0       29.23       24.10      1.55 o
   5   0   0       29.23       21.46      1.89 o
   5   0   0       29.23       20.04      1.61 o
   5   0   0       29.23       26.46      1.83 o
  -6   0   0       26.21       22.24      1.83 o
  -6   0   0       26.21       25.25      2.79 o
  -6   0   0       26.21       22.80      2.42 o
  -6   0   0       26.21       31.14      2.33 o
   6   0   0       26.21       24.47      1.95 o
   6   0   0       26.21       21.22      2.23 o
  -7   0   0       12.65       13.80      2.20 o
  -7   0   0       12.65        8.41      1.40 o
  -7   0   0       12.65        9.27      1.74 o
   7   0   0       12.65        9.12      1.58 o
  -8   0   0        1.85        0.40      1.27 o
   8   0   0        1.85        0.96      0.90 o
   8  -1   0        3.81        2.33      0.93 o
  -8   1   0        3.81        3.75      1.49 o
  -8   1   0        3.81        3.26      1.27 o
   7  -1   0        6.71        4.09      1.02 o
  -7   1   0        6.71        4.47      1.18 o
  -7   1   0        6.71        5.49      1.46 o
  -7   1   0        6.71        4.56      0.90 o
   6  -1   0       47.47       45.35      2.92 o
   6  -1   0       47.47       43.55      2.73 o
  -6   1   0       47.47       48.88      2.36 o
  -6   1   0       47.47       46.00      2.36 o
  -6   1   0       47.47       45.10      3.26 o
  -6   1   0       47.47       43.92      2.98 o
  -6   1   0       47.47       41.81      2.85 o
   5  -1   0        5.35        8.99      1.09 o
   5  -1   0        5.35        8.50      1.18 o
   5  -1   0        5.35        4.62      0.81 o
  -5   1   0        5.35        8.59      1.05 o
  -5   1   0        5.35        8.90      1.27 o
  -5   1   0        5.35       10.42      1.27 o
  -5   1   0        5.35        6.70      1.05 o
   4  -1   0     1212.46     1204.57     47.52 o
   4  -1   0     1212.46     1241.76     47.89 o
  -4   1   0     1212.46     1285.06     51.05 o
  -4   1   0     1212.46     1222.53     50.87 o
  -4   1   0     1212.46     1239.46     47.86 o
  -4   1   0     1212.46     1264.59     47.52 o
   3  -1   0       27.46       35.51      1.71 o
   3  -1   0       27.46       31.17      1.89 o
   3  -1   0       27.46       30.27      1.58 o
  -3   1   0       27.46       30.92      1.92 o
  -3   1   0       27.46       33.09      1.71 o
  -3   1   0       27.46       33.72      1.64 o
  -3   1   0       27.46       34.40      1.80 o
   2  -1   0     2530.04     2350.24     90.01 o
  -2   1   0     2530.04     2420.52     90.04 o
   0  -1   0     1181.87     1119.36     44.07 o
   0  -1   0     1181.87     1084.25     41.50 o
   0  -1   0     1181.87     1089.87     41.53 o
   0   1   0     1181.87     1110.43     44.11 o
   0   1   0     1181.87     1059.69     41.50 o
   0   1   0     1181.87     1076.19     41.50 o
   0   1   0     1181.87     1042.88     44.04 o
  -1  -1   0     2194.32     2169.66     82.19 o
  -1  -1   0     2194.32     2128.43     87.41 o
   1   1   0     2194.32     2095.28     82.16 o
   1   1   0     2194.32     2196.61     87.31 o
  -2  -1   0      147.81      132.04      6.08 o
  -2  -1   0      147.81      133.81      5.65 o
  -2  -1   0      147.81      140.10      5.80 o
  -2  -1   0      147.81      132.16      6.23 o
   2   1   0      147.81      137.03      5.83 o
   2   1   0      147.81      137.65      6.05 o
   2   1   0      147.81      130.52      5.46 o
   2   1   0      147.81      123.57      5.80 o
  -3  -1   0        7.56       14.05      1.43 o
  -3  -1   0        7.56       10.11      1.05 o
  -3  -1   0        7.56       13.65      1.52 o
  -3  -1   0        7.56       12.75      1.36 o
   3   1   0        7.56       12.13      0.84 o
   3   1   0        7.56       12.59      1.27 o
   3   1   0        7.56       13.74      1.43 o
   3   1   0        7.56       10.33      1.24 o
  -4  -1   0      177.44      153.10      7.48 o
  -4  -1   0      177.44      176.42      8.34 o
  -4  -1   0      177.44      173.14      8.00 o
  -4  -1   0      177.44      160.85      7.20 o
   4   1   0      177.44      188.74      7.82 o
   4   1   0      177.44      167.92      6.85 o
   4   1   0      177.44      161.75      7.54 o
  -5  -1   0       12.67       19.42      1.58 o
  -5  -1   0       12.67       17.52      2.36 o
  -5  -1   0       12.67       18.95      2.14 o
  -5  -1   0       12.67       19.54      2.08 o
   5   1   0       12.67       18.11      1.30 o
   5   1   0       12.67       13.83      1.74 o
  -6  -1   0        0.20       -0.25      0.90 o
  -6  -1   0        0.20        0.16      0.68 o
  -6  -1   0        0.20        0.37      0.87 o
  -6  -1   0        0.20       -0.19      0.90 o
   6   1   0        0.20        0.68      0.56 o
   6   1   0        0.20        0.84      0.90 o
  -7  -1   0        1.22        2.17      1.33 o
  -7  -1   0        1.22       -0.16      0.74 o
   7   1   0        1.22        1.12      1.09 o
  -8  -1   0        3.62        3.57      1.24 o
  -8  -1   0        3.62        4.59      1.80 o
   8   1   0        3.62        3.10      1.21 o
  -8   2   0        0.47       -0.26      0.53 o
  -8   2   0        0.47        2.26      1.24 o
  -8   2   0        0.47       -0.09      0.74 o
   7  -2   0        0.00        0.25      0.43 o
  -7   2   0        0.00        0.22      0.68 o
  -7   2   0        0.00        0.16      0.87 o
  -7   2   0        0.00        0.50      0.81 o
  -7   2   0        0.00        0.37      0.37 o
  -7   2   0        0.00        0.19      0.40 o
   6  -2   0       55.53       45.90      2.30 o
   6  -2   0       55.53       50.06      2.45 o
   6  -2   0       55.53       56.85      3.26 o
  -6   2   0       55.53       37.16      2.76 o
  -6   2   0       55.53       50.46      3.19 o
  -6   2   0       55.53       50.65      3.16 o
   5  -2   0        0.64        0.59      0.37 o
   5  -2   0        0.64        0.56      0.31 o
   5  -2   0        0.64        0.34      0.65 o
  -5   2   0        0.64        0.22      0.37 o
  -5   2   0        0.64        0.22      0.43 o
  -5   2   0        0.64        0.62      0.53 o
  -5   2   0        0.64        0.65      0.65 o
   4  -2   0      875.03      893.62     32.63 o
   4  -2   0      875.03      842.60     32.47 o
   4  -2   0      875.03      831.31     32.94 o
  -4   2   0      875.03      841.73     32.88 o
  -4   2   0      875.03      899.80     34.80 o
  -4   2   0      875.03      833.39     32.60 o
  -4   2   0      875.03      777.50     34.61 o
   3  -2   0        1.68        0.34      0.56 o
   3  -2   0        1.68        1.27      0.34 o
   3  -2   0        1.68        2.67      0.37 o
  -3   2   0        1.68        0.28      0.47 o
  -3   2   0        1.68        0.93      0.31 o
  -3   2   0        1.68        0.90      0.25 o
   2  -2   0       23.73       26.36      1.36 o
   2  -2   0       23.73       23.08      1.64 o
  -2   2   0       23.73       26.18      1.33 o
  -2   2   0       23.73       23.94      1.64 o
  -2   2   0       23.73       24.91      1.30 o
  -2   2   0       23.73       23.94      1.24 o
  -1   2   0     2630.97     2600.63     98.17 o
  -1  -2   0     1680.19     1714.70     68.08 o
  -1  -2   0     1680.19     1628.16     64.14 o
  -1  -2   0     1680.19     1724.84     67.93 o
  -1  -2   0     1680.19     1736.97     64.05 o
   1   2   0     1680.19     1660.67     63.96 o
   1   2   0     1680.19     1467.09     67.90 o
   1   2   0     1680.19     1693.70     68.05 o
  -2  -2   0        4.05        3.78      0.90 o
  -2  -2   0        4.05        4.90      0.93 o
  -2  -2   0        4.05        4.50      0.90 o
  -2  -2   0        4.05        6.30      0.84 o
   2   2   0        4.05        5.40      1.02 o
   2   2   0        4.05        2.64      0.65 o
   2   2   0        4.05        5.80      0.74 o
  -3  -2   0       84.78       65.41      3.41 o
  -3  -2   0       84.78       68.73      3.66 o
  -3  -2   0       84.78       64.11      3.97 o
  -3  -2   0       84.78       61.97      3.78 o
   3   2   0       84.78       63.74      3.63 o
   3   2   0       84.78       65.14      3.10 o
   3   2   0       84.78       68.92      3.69 o
  -4  -2   0       10.87       13.18      1.99 o
  -4  -2   0       10.87       12.65      1.67 o
  -4  -2   0       10.87       12.87      1.77 o
  -4  -2   0       10.87       11.01      1.43 o
   4   2   0       10.87       13.15      0.87 o
   4   2   0       10.87       12.87      0.84 o
   4   2   0       10.87       13.09      0.90 o
   4   2   0       10.87       15.14      1.80 o
  -5  -2   0       30.20       37.16      2.61 o
  -5  -2   0       30.20       35.08      2.82 o
  -5  -2   0       30.20       35.11      3.29 o
  -5  -2   0       30.20       27.17      3.07 o
   5   2   0       30.20       30.24      2.76 o
   5   2   0       30.20       34.89      1.74 o
  -6  -2   0       34.40       40.32      3.66 o
  -6  -2   0       34.40       34.18      2.76 o
  -6  -2   0       34.40       33.19      3.29 o
   6   2   0       34.40       29.53      3.04 o
  -7  -2   0        1.44        1.99      1.33 o
  -7  -2   0        1.44        0.37      0.90 o
   7   2   0        1.44       -0.45      0.90 o
  -8   3   0        0.00        0.68      0.74 o
  -8   3   0        0.00        0.43      0.84 o
  -7   3   0        0.00       -0.39      0.78 o
  -7   3   0        0.00       -0.09      0.62 o
  -7   3   0        0.00       -0.26      0.53 o
  -6   3   0        2.93        4.65      0.93 o
  -6   3   0        2.93        3.44      1.15 o
   5  -3   0        2.79        2.70      0.99 o
  -5   3   0        2.79        2.88      0.65 o
  -5   3   0        2.79        3.04      0.59 o
  -5   3   0        2.79        3.35      0.50 o
  -5   3   0        2.79        2.05      0.99 o
   4  -3   0        7.83        8.44      0.62 o
   4  -3   0        7.83        6.92      0.68 o
   4  -3   0        7.83        7.10      1.21 o
  -4   3   0        7.83        6.92      0.81 o
  -4   3   0        7.83        7.41      0.78 o
  -4   3   0        7.83        7.85      1.27 o
  -4   3   0        7.83        8.28      0.68 o
   3  -3   0       15.65       13.21      0.99 o
   3  -3   0       15.65       12.19      0.90 o
   3  -3   0       15.65       11.38      1.43 o
  -3   3   0       15.65       12.59      0.96 o
  -3   3   0       15.65       15.91      1.67 o
  -3   3   0       15.65       13.86      0.93 o
  -3   3   0       15.65       15.23      1.05 o
   2  -3   0        3.57        7.63      0.93 o
   2  -3   0        3.57       10.24      0.93 o
  -2   3   0        3.57        8.41      0.93 o
  -2   3   0        3.57       10.36      1.30 o
  -2   3   0        3.57        8.90      0.90 o
  -2   3   0        3.57        9.80      0.93 o
   1  -3   0      361.56      357.50     14.45 o
   1  -3   0      361.56      345.22     13.71 o
   1  -3   0      361.56      347.33     13.62 o
  -1   3   0      361.56      322.30     13.43 o
  -1   3   0      361.56      332.72     14.52 o
  -1   3   0      361.56      338.33     13.65 o
  -1   3   0      361.56      330.17     14.45 o
  -1   3   0      361.56      329.68     13.43 o
  -1   3   0      361.56      343.17     13.59 o
   0  -3   0      218.42      211.38      8.56 o
   0  -3   0      218.42      209.92      8.93 o
   0  -3   0      218.42      213.24      9.49 o
   0   3   0      218.42      207.78      8.68 o
   0   3   0      218.42      210.64      8.87 o
   0   3   0      218.42      210.14      9.40 o
   0   3   0      218.42      204.62      9.49 o
   0   3   0      218.42      207.91      8.72 o
  -1  -3   0     1049.20     1105.04     42.52 o
  -1  -3   0     1049.20     1097.62     44.94 o
  -1  -3   0     1049.20     1115.80     42.37 o
  -1  -3   0     1049.20     1102.83     45.16 o
   1   3   0     1049.20     1097.62     42.40 o
   1   3   0     1049.20     1051.56     42.34 o
   1   3   0     1049.20     1133.82     45.04 o
   1   3   0     1049.20      976.38     45.10 o
  -2  -3   0        0.00        0.93      0.74 o
  -2  -3   0        0.00        0.87      0.56 o
  -2  -3   0        0.00        5.18      1.12 o
  -2  -3   0        0.00        0.96      0.78 o
   2   3   0        0.00        0.90      0.53 o
   2   3   0        0.00        1.46      0.74 o
   2   3   0        0.00        2.42      0.81 o
  -3  -3   0       71.14       77.54      4.78 o
  -3  -3   0       71.14       81.79      4.75 o
  -3  -3   0       71.14       85.36      5.15 o
  -3  -3   0       71.14       89.42      4.44 o
   3   3   0       71.14       80.52      4.65 o
   3   3   0       71.14       89.17      4.84 o
   3   3   0       71.14       90.07      4.19 o
  -4  -3   0       61.66       56.73      3.38 o
  -4  -3   0       61.66       56.11      4.13 o
  -4  -3   0       61.66       55.46      3.82 o
  -4  -3   0       61.66       52.70      3.69 o
   4   3   0       61.66       60.73      3.72 o
   4   3   0       61.66       49.94      2.92 o
   4   3   0       61.66       59.27      3.69 o
  -5  -3   0        7.04        9.09      2.08 o
  -5  -3   0        7.04        8.72      1.49 o
  -5  -3   0        7.04        8.03      1.83 o
   5   3   0        7.04        7.10      1.61 o
   5   3   0        7.04        8.22      0.71 o
  -6  -3   0        1.85        2.73      1.40 o
  -6  -3   0        1.85        1.33      0.96 o
  -6  -3   0        1.85       -0.53      1.12 o
   6   3   0        1.85        1.64      1.21 o
  -7  -3   0        2.89        1.55      1.46 o
   7   3   0        2.89        3.35      1.43 o
  -8   4   0        0.39        0.25      0.74 o
  -8   4   0        0.39        0.84      0.74 o
  -7   4   0        3.39        4.25      1.02 o
  -6   4   0        0.39        0.09      0.50 o
  -6   4   0        0.39        0.93      0.59 o
  -5   4   0       90.40       85.11      5.06 o
  -5   4   0       90.40       99.22      4.62 o
  -5   4   0       90.40       91.38      4.50 o
   4  -4   0      100.61      103.60      4.37 o
   4  -4   0      100.61      112.25      4.56 o
  -4   4   0      100.61      100.40      4.87 o
  -4   4   0      100.61       92.24      5.24 o
  -4   4   0      100.61       99.84      4.90 o
  -4   4   0      100.61       98.54      4.40 o
   3  -4   0      309.71      323.10     13.03 o
  -3   4   0      309.71      333.15     12.93 o
  -3   4   0      309.71      318.36     13.59 o
  -3   4   0      309.71      324.90     13.90 o
  -3   4   0      309.71      307.59     13.83 o
   2  -4   0      237.78      268.02     11.10 o
   2  -4   0      237.78      278.00     11.26 o
  -2   4   0      237.78      255.73     10.79 o
  -2   4   0      237.78      275.43     11.07 o
  -2   4   0      237.78      269.01     11.91 o
  -2   4   0      237.78      280.70     11.88 o
  -2   4   0      237.78      264.42     10.82 o
  -2   4   0      237.78      266.84     11.45 o
   1  -4   0      871.86      954.91     37.28 o
   1  -4   0      871.86      934.44     39.42 o
  -1   4   0      871.86      898.25     39.48 o
  -1   4   0      871.86      948.77     39.70 o
  -1   4   0      871.86      983.36     36.91 o
  -1   4   0      871.86      966.27     37.16 o
  -1   4   0      871.86      963.32     37.13 o
   0  -4   0      443.89      427.75     17.71 o
   0  -4   0      443.89      433.24     17.71 o
   0  -4   0      443.89      454.71     18.33 o
   0  -4   0      443.89      465.16     19.42 o
   0   4   0      443.89      449.62     17.87 o
   0   4   0      443.89      457.34     18.11 o
   0   4   0      443.89      418.70     19.42 o
   0   4   0      443.89      460.44     17.99 o
   0   4   0      443.89      440.00     19.26 o
  -1  -4   0      227.18      269.54     11.26 o
  -1  -4   0      227.18      253.72     10.76 o
  -1  -4   0      227.18      242.18     11.97 o
   1   4   0      227.18      261.01     10.61 o
   1   4   0      227.18      267.15     11.85 o
   1   4   0      227.18      255.21     11.97 o
   1   4   0      227.18      254.59     11.14 o
   1   4   0      227.18      246.06     10.92 o
  -2  -4   0      193.71      228.59     11.48 o
  -2  -4   0      193.71      239.02     10.27 o
  -2  -4   0      193.71      241.19     11.17 o
  -2  -4   0      193.71      230.52     10.64 o
   2   4   0      193.71      219.26     11.04 o
   2   4   0      193.71      246.43     10.17 o
   2   4   0      193.71      244.60     10.64 o
  -3  -4   0      160.41      188.30      8.68 o
  -3  -4   0      160.41      184.12      9.34 o
  -3  -4   0      160.41      179.18      8.13 o
  -3  -4   0      160.41      157.04      8.68 o
   3   4   0      160.41      162.93      8.37 o
   3   4   0      160.41      176.02      7.85 o
  -4  -4   0       16.68       23.05      2.39 o
  -4  -4   0       16.68       27.11      3.04 o
  -4  -4   0       16.68       22.92      3.10 o
   4   4   0       16.68       20.22      2.57 o
  -5  -4   0        6.04        1.27      1.40 o
  -5  -4   0        6.04        3.04      1.09 o
  -5  -4   0        6.04        5.68      1.83 o
   5   4   0        6.04        2.64      1.36 o
  -6  -4   0        2.19        1.77      1.46 o
  -6  -4   0        2.19        1.05      1.52 o
   6   4   0        2.19        2.39      1.40 o
  -7   5   0        0.27       -0.06      0.62 o
  -7   5   0        0.27       -0.31      0.65 o
  -6   5   0        5.24        5.24      1.05 o
  -6   5   0        5.24        5.77      1.09 o
   5  -5   0       52.11       46.77      2.30 o
   5  -5   0       52.11       52.54      2.42 o
  -5   5   0       52.11       50.12      3.04 o
  -5   5   0       52.11       46.74      2.92 o
   4  -5   0        3.00        2.20      0.71 o
   4  -5   0        3.00        3.66      0.71 o
  -4   5   0        3.00        2.42      0.37 o
  -4   5   0        3.00        2.92      1.12 o
  -4   5   0        3.00        3.50      0.87 o
  -4   5   0        3.00        3.07      0.43 o
  -4   5   0        3.00        2.33      0.62 o
  -4   5   0        3.00        2.23      0.78 o
   3  -5   0      111.22      120.16      5.52 o
   3  -5   0      111.22      115.26      5.61 o
  -3   5   0      111.22      121.59      5.21 o
  -3   5   0      111.22      119.76      5.27 o
  -3   5   0      111.22      119.66      5.43 o
  -3   5   0      111.22      118.36      5.99 o
  -3   5   0      111.22      124.56      6.05 o
  -3   5   0      111.22      116.62      6.14 o
   2  -5   0       83.79       92.80      4.62 o
   2  -5   0       83.79       89.45      4.53 o
  -2   5   0       83.79       85.05      4.19 o
  -2   5   0       83.79       85.95      4.84 o
  -2   5   0       83.79       91.03      4.25 o
  -2   5   0       83.79       86.04      4.90 o
  -2   5   0       83.79       86.35      4.44 o
  -2   5   0       83.79       96.83      5.02 o
   1  -5   0       10.41        8.56      1.43 o
  -1   5   0       10.41        6.61      1.09 o
  -1   5   0       10.41        8.96      1.33 o
  -1   5   0       10.41       10.20      1.52 o
  -1   5   0       10.41        7.20      1.27 o
  -1   5   0       10.41        7.97      1.46 o
   0  -5   0        0.71       -0.26      0.53 o
   0  -5   0        0.71       -0.19      0.37 o
   0  -5   0        0.71        3.29      1.09 o
   0  -5   0        0.71       -0.03      0.37 o
   0   5   0        0.71       -0.06      0.65 o
   0   5   0        0.71        0.12      0.50 o
   0   5   0        0.71        0.09      0.59 o
   0   5   0        0.71        0.09      0.59 o
   0   5   0        0.71        0.53      0.71 o
  -1  -5   0      178.77      188.58      8.81 o
  -1  -5   0      178.77      175.80      7.97 o
   1   5   0      178.77      188.61      8.28 o
   1   5   0      178.77      169.32      8.00 o
   1   5   0      178.77      163.40      9.03 o
   1   5   0      178.77      179.71      8.47 o
   1   5   0      178.77      196.71      9.21 o
  -2  -5   0       31.75       33.47      2.98 o
  -2  -5   0       31.75       29.75      2.33 o
  -2  -5   0       31.75       34.30      3.60 o
   2   5   0       31.75       32.10      2.39 o
   2   5   0       31.75       35.58      2.92 o
   2   5   0       31.75       31.11      2.76 o
   2   5   0       31.75       31.58      2.26 o
  -3  -5   0        5.40        6.05      1.27 o
  -3  -5   0        5.40        4.71      1.55 o
  -3  -5   0        5.40        4.62      1.55 o
   3   5   0        5.40        3.29      0.87 o
   3   5   0        5.40        7.57      1.61 o
   3   5   0        5.40        5.74      1.15 o
  -4  -5   0       22.32       25.37      3.23 o
  -4  -5   0       22.32       30.18      3.78 o
   4   5   0       22.32       31.79      3.44 o
  -5  -5   0        0.03       -0.51      1.02 o
   5   5   0        0.03       -0.47      1.12 o
  -6  -5   0        1.78        1.30      1.49 o
   6   5   0        1.78        1.71      1.43 o
  -7   6   0        2.03        2.51      0.87 o
  -7   6   0        2.03        1.15      0.93 o
  -6   6   0        1.41        0.84      0.71 o
  -6   6   0        1.41        0.19      0.65 o
  -6   6   0        1.41        0.34      0.34 o
   5  -6   0        0.69        0.37      0.65 o
  -5   6   0        0.69        0.68      0.71 o
  -5   6   0        0.69        1.12      0.43 o
  -5   6   0        0.69        1.09      0.47 o
  -5   6   0        0.69        1.27      0.81 o
   4  -6   0        0.98        0.12      0.59 o
   3  -6   0       79.43       84.55      4.56 o
  -3   6   0       79.43       80.30      4.19 o
  -3   6   0       79.43       82.16      4.87 o
  -3   6   0       79.43       90.88      4.34 o
  -3   6   0       79.43       82.69      4.37 o
  -3   6   0       79.43       93.58      5.02 o
   2  -6   0      174.14      185.33      8.41 o
  -2   6   0      174.14      156.79      7.94 o
  -2   6   0      174.14      178.90      8.87 o
  -2   6   0      174.14      194.75      8.78 o
  -2   6   0      174.14      182.19      9.03 o
  -2   6   0      174.14      178.97      8.16 o
   1  -6   0       97.89       75.31      4.59 o
  -1   6   0       97.89       80.46      4.25 o
  -1   6   0       97.89       72.70      4.78 o
  -1   6   0       97.89       73.54      4.50 o
  -1   6   0       97.89       82.38      4.50 o
  -1   6   0       97.89       82.63      5.02 o
   0  -6   0       24.34       28.10      1.92 o
   0  -6   0       24.34       26.52      2.88 o
   0   6   0       24.34       27.82      3.13 o
   0   6   0       24.34       33.87      2.51 o
   0   6   0       24.34       27.33      2.82 o
   0   6   0       24.34       29.56      2.45 o
   0   6   0       24.34       31.08      2.82 o
  -1  -6   0       36.57       37.44      2.57 o
  -1  -6   0       36.57       40.14      3.29 o
   1   6   0       36.57       34.65      3.07 o
   1   6   0       36.57       39.27      2.82 o
   1   6   0       36.57       39.55      2.76 o
   1   6   0       36.57       35.17      3.29 o
  -2  -6   0        0.01        0.25      0.62 o
  -2  -6   0        0.01       -0.43      0.93 o
   2   6   0        0.01        0.09      0.90 o
   2   6   0        0.01        0.31      0.90 o
   2   6   0        0.01        1.24      0.78 o
   2   6   0        0.01        0.84      0.78 o
  -3  -6   0        3.45        3.07      1.58 o
   3   6   0        3.45        3.57      1.12 o
   3   6   0        3.45        3.13      1.46 o
  -4  -6   0       18.52       22.24      3.47 o
   4   6   0       18.52       27.36      3.44 o
  -5  -6   0        0.42        1.99      1.64 o
   5   6   0        0.42       -0.19      1.30 o
  -6   7   0        0.24        1.15      0.93 o
  -6   7   0        0.24        0.68      0.56 o
  -6   7   0        0.24       -0.39      0.78 o
   5  -7   0        0.76        2.48      0.81 o
  -5   7   0        0.76        1.30      0.87 o
  -5   7   0        0.76        0.59      0.81 o
  -5   7   0        0.76        0.56      0.62 o
   4  -7   0        7.64        5.18      1.27 o
  -4   7   0        7.64        6.67      1.15 o
  -4   7   0        7.64        5.15      1.49 o
  -4   7   0        7.64        7.51      1.21 o
  -4   7   0        7.64        8.13      1.58 o
  -3   7   0        1.85        1.09      0.93 o
  -3   7   0        1.85        0.81      0.90 o
  -3   7   0        1.85        0.56      0.65 o
   2  -7   0       16.04        8.62      1.80 o
  -2   7   0       16.04       11.48      2.02 o
  -2   7   0       16.04        9.31      1.52 o
  -2   7   0       16.04        9.52      1.64 o
   1  -7   0        2.73       -0.22      0.87 o
  -1   7   0        2.73        0.84      1.09 o
  -1   7   0        2.73        0.59      0.87 o
   0  -7   0       99.79       85.54      5.52 o
   0   7   0       99.79       97.58      5.49 o
   0   7   0       99.79       91.87      6.11 o
   0   7   0       99.79       82.13      5.27 o
  -1  -7   0       43.00       43.98      2.85 o
  -1  -7   0       43.00       42.77      4.16 o
   1   7   0       43.00       38.74      3.50 o
   1   7   0       43.00       41.56      3.78 o
   1   7   0       43.00       37.56      3.07 o
  -2  -7   0       44.49       46.84      4.13 o
   2   7   0       44.49       46.56      4.06 o
  -3  -7   0       77.72       91.07      6.20 o
   3   7   0       77.72       85.70      6.02 o
  -4  -7   0       12.68       10.79      2.73 o
   4   7   0       12.68       11.54      2.64 o
   5  -8   0        2.16        2.76      1.12 o
  -5   8   0        2.16        0.65      1.02 o
   4  -8   0        9.05        7.38      1.61 o
  -4   8   0        9.05        5.55      1.61 o
   3  -8   0       46.04       36.82      3.13 o
  -3   8   0       46.04       31.14      3.50 o
   2  -8   0        5.71        3.50      1.33 o
  -2   8   0        5.71        4.93      1.61 o
   1  -8   0       62.55       50.53      4.13 o
  -1   8   0       62.55       55.52      4.06 o
  -1   8   0       62.55       50.06      4.34 o
   0  -8   0        0.65        1.18      1.24 o
   0   8   0        0.65        0.65      1.18 o
   0   8   0        0.65        2.20      1.49 o
  -1  -8   0        3.18        0.96      1.58 o
   1   8   0        3.18        0.90      1.18 o
  -2  -8   0        1.10        1.24      1.40 o
   2   8   0        1.10        0.47      1.24 o
   2  -9   0        4.00        0.40      1.27 o
  -2   9   0        4.00        4.44      1.80 o
   1  -9   0       21.95       19.63      3.04 o
  -1   9   0       21.95       24.19      3.54 o
   0   9  -1        2.76        3.01      1.64 o
   0  -9   1        2.76        2.26      1.61 o
  -1   9  -1        0.00       -0.56      1.12 o
   1  -9   1        0.00        2.14      1.49 o
  -2   9  -1        2.42        2.36      1.52 o
   2  -9   1        2.42        3.26      1.46 o
  -3   9  -1        1.72       -0.31      0.99 o
   3  -9   1        1.72        0.19      1.15 o
   2   8  -1        0.01        0.96      1.36 o
  -2  -8   1        0.01        2.36      1.64 o
   1   8  -1       21.31       21.90      3.04 o
  -1  -8   1       21.31       15.82      2.82 o
   0   8  -1        6.06        3.07      1.49 o
   0   8  -1        6.06        6.70      2.11 o
   0  -8   1        6.06        6.51      1.80 o
  -1   8  -1        4.45        3.04      1.40 o
  -1   8  -1        4.45        1.77      1.43 o
   1  -8   1        4.45        4.65      1.58 o
  -2   8  -1        8.06        7.41      1.89 o
   2  -8   1        8.06        8.72      1.89 o
  -3   8  -1       21.90       28.54      3.26 o
   3  -8   1       21.90       25.46      2.98 o
  -4   8  -1        2.31        0.68      1.05 o
   4  -8   1        2.31        2.11      1.09 o
  -5   8  -1        4.42        4.87      1.46 o
   5  -8   1        4.42        2.02      1.09 o
   4   7  -1       17.33       19.23      3.07 o
  -4  -7   1       17.33       13.52      2.79 o
   3   7  -1        0.20       -0.47      0.93 o
  -3  -7   1        0.20        1.67      1.27 o
   2   7  -1       30.48       25.62      3.19 o
  -2  -7   1       30.48       22.27      3.13 o
   1   7  -1        4.29        4.75      1.30 o
   1   7  -1        4.29        2.79      1.30 o
   1   7  -1        4.29        2.98      1.43 o
  -1  -7   1        4.29        4.28      1.09 o
  -1  -7   1        4.29        3.26      1.49 o
   0   7  -1        0.45        0.93      0.99 o
   0   7  -1        0.45       -0.43      0.99 o
   0   7  -1        0.45        0.59      0.93 o
   0  -7   1        0.45        1.43      1.12 o
   0  -7   1        0.45       -0.23      0.47 o
  -1   7  -1        2.29       -0.12      0.84 o
  -1   7  -1        2.29        1.18      1.05 o
   1  -7   1        2.29        0.09      0.96 o
  -2   7  -1        3.62        1.58      1.02 o
  -2   7  -1        3.62        1.58      0.84 o
  -2   7  -1        3.62        3.41      1.18 o
   2  -7   1        3.62        0.78      0.99 o
  -3   7  -1       12.10       14.11      2.08 o
  -3   7  -1       12.10       11.07      2.02 o
  -3   7  -1       12.10       15.85      1.77 o
   3  -7   1       12.10       18.98      2.26 o
  -4   7  -1       24.68       29.43      2.70 o
  -4   7  -1       24.68       24.04      2.67 o
  -4   7  -1       24.68       25.50      2.02 o
  -4   7  -1       24.68       31.26      2.20 o
   4  -7   1       24.68       21.84      2.36 o
  -5   7  -1        1.61        1.83      0.99 o
  -5   7  -1        1.61        0.53      0.56 o
  -5   7  -1        1.61        2.08      1.09 o
  -5   7  -1        1.61        2.11      0.81 o
   5  -7   1        1.61        2.17      0.99 o
  -6   7  -1        1.14        1.30      0.99 o
  -6   7  -1        1.14        0.16      0.78 o
  -6   7  -1        1.14        0.40      0.59 o
   5   6  -1        0.37        2.02      1.74 o
  -5  -6   1        0.37        0.47      1.40 o
   4   6  -1        0.56        0.00      1.21 o
  -4  -6   1        0.56       -0.19      1.27 o
   3   6  -1        5.03        5.71      1.77 o
   3   6  -1        5.03        7.82      1.49 o
  -3  -6   1        5.03        6.17      1.83 o
   2   6  -1        8.11        9.65      1.52 o
   2   6  -1        8.11       10.58      2.05 o
   2   6  -1        8.11       11.48      2.05 o
   2   6  -1        8.11       12.90      1.61 o
  -2  -6   1        8.11       10.17      1.58 o
  -2  -6   1        8.11        8.81      1.92 o
   1   6  -1       16.48       15.94      2.54 o
   1   6  -1       16.48       15.17      2.23 o
   1   6  -1       16.48       15.26      1.86 o
  -1  -6   1       16.48       17.46      1.80 o
  -1  -6   1       16.48       14.02      1.61 o
  -1  -6   1       16.48       14.95      2.30 o
   0   6  -1       63.35       70.04      4.47 o
   0   6  -1       63.35       77.98      4.96 o
   0   6  -1       63.35       81.73      5.09 o
   0   6  -1       63.35       92.55      4.68 o
   0  -6   1       63.35       74.32      4.75 o
   0  -6   1       63.35       76.30      3.91 o
  -1   6  -1      215.08      216.16     10.64 o
  -1   6  -1      215.08      221.55     10.64 o
  -1   6  -1      215.08      210.17      9.86 o
  -1   6  -1      215.08      218.67      9.99 o
  -1   6  -1      215.08      243.05      9.93 o
   1  -6   1      215.08      201.55      9.96 o
  -2   6  -1       12.74       11.63      1.83 o
  -2   6  -1       12.74       13.46      1.83 o
  -2   6  -1       12.74       14.14      1.92 o
  -2   6  -1       12.74       15.60      2.08 o
   2  -6   1       12.74       14.98      1.95 o
  -3   6  -1        2.13        1.92      0.65 o
  -3   6  -1        2.13        3.50      0.90 o
  -3   6  -1        2.13        2.11      0.99 o
  -3   6  -1        2.13        3.10      1.09 o
  -3   6  -1        2.13        2.61      0.74 o
   3  -6   1        2.13        2.23      0.93 o
  -4   6  -1        5.64        8.87      1.09 o
  -4   6  -1        5.64       11.23      1.61 o
  -4   6  -1        5.64       11.26      1.21 o
  -4   6  -1        5.64        9.43      1.55 o
   4  -6   1        5.64        6.82      1.24 o
  -5   6  -1        5.26        6.82      0.87 o
  -5   6  -1        5.26        6.05      0.90 o
  -5   6  -1        5.26        5.92      1.27 o
  -5   6  -1        5.26        5.68      1.21 o
   5  -6   1        5.26        5.92      1.12 o
  -6   6  -1        6.88        7.16      1.46 o
  -6   6  -1        6.88        7.72      1.43 o
  -6   6  -1        6.88        7.44      0.93 o
   6  -6   1        6.88        8.68      0.90 o
  -7   6  -1        0.29        0.71      0.87 o
  -7   6  -1        0.29       -0.39      0.78 o
   6   5  -1        2.49        1.77      1.58 o
  -6  -5   1        2.49        1.80      1.80 o
   5   5  -1        0.24        1.02      1.15 o
  -5  -5   1        0.24       -0.56      1.12 o
  -5  -5   1        0.24       -0.37      1.33 o
   4   5  -1        0.20        0.74      0.96 o
  -4  -5   1        0.20       -0.25      1.12 o
  -4  -5   1        0.20       -0.50      1.12 o
   3   5  -1        0.62        0.74      0.53 o
   3   5  -1        0.62        0.65      1.02 o
   3   5  -1        0.62        0.50      0.68 o
  -3  -5   1        0.62        1.49      1.12 o
  -3  -5   1        0.62        1.02      1.05 o
  -3  -5   1        0.62        0.19      0.65 o
   2   5  -1       47.59       44.70      3.41 o
   2   5  -1       47.59       48.48      3.41 o
   2   5  -1       47.59       45.35      2.98 o
   2   5  -1       47.59       47.39      2.73 o
  -2  -5   1       47.59       42.12      3.35 o
  -2  -5   1       47.59       44.66      2.95 o
  -2  -5   1       47.59       49.35      3.78 o
   1   5  -1      195.79      218.64     10.39 o
   1   5  -1      195.79      211.88     10.42 o
   1   5  -1      195.79      215.54      9.43 o
   1   5  -1      195.79      211.84      9.80 o
   1   5  -1      195.79      205.49      9.18 o
  -1  -5   1      195.79      206.91      9.31 o
  -1  -5   1      195.79      227.38      9.96 o
   0   5  -1        0.00        0.62      0.68 o
   0   5  -1        0.00        0.78      0.78 o
   0   5  -1        0.00       -0.33      0.65 o
   0   5  -1        0.00       -0.22      0.43 o
   0   5  -1        0.00        1.52      0.74 o
   0  -5   1        0.00       -0.19      0.37 o
   0  -5   1        0.00        0.53      0.43 o
   0  -5   1        0.00        0.43      0.84 o
   0  -5   1        0.00        0.93      0.81 o
  -1   5  -1      187.58      195.84      9.31 o
  -1   5  -1      187.58      196.27      8.72 o
  -1   5  -1      187.58      194.88      8.50 o
  -1   5  -1      187.58      195.72      8.87 o
  -1   5  -1      187.58      186.57      9.34 o
   1  -5   1      187.58      199.41      7.75 o
   1  -5   1      187.58      192.15      7.72 o
   1  -5   1      187.58      201.80      8.90 o
  -2   5  -1       22.88       21.62      1.86 o
  -2   5  -1       22.88       23.36      1.67 o
  -2   5  -1       22.88       23.67      2.08 o
  -2   5  -1       22.88       23.29      2.08 o
  -2   5  -1       22.88       24.60      1.67 o
  -2   5  -1       22.88       26.46      2.23 o
   2  -5   1       22.88       24.81      2.02 o
   2  -5   1       22.88       23.20      1.89 o
  -3   5  -1       30.01       34.68      2.48 o
  -3   5  -1       30.01       34.68      1.99 o
  -3   5  -1       30.01       32.66      1.92 o
  -3   5  -1       30.01       34.15      2.17 o
  -3   5  -1       30.01       32.63      2.64 o
  -3   5  -1       30.01       37.87      2.57 o
   3  -5   1       30.01       31.08      2.17 o
   3  -5   1       30.01       32.82      2.33 o
  -4   5  -1       61.77       63.15      2.92 o
  -4   5  -1       61.77       59.77      4.03 o
  -4   5  -1       61.77       63.00      3.60 o
  -4   5  -1       61.77       64.58      3.23 o
  -4   5  -1       61.77       58.40      2.85 o
  -4   5  -1       61.77       62.41      3.66 o
   4  -5   1       61.77       64.24      3.38 o
  -5   5  -1       13.71       13.55      1.61 o
  -5   5  -1       13.71       10.89      1.52 o
  -5   5  -1       13.71       16.59      0.96 o
  -5   5  -1       13.71       14.67      0.87 o
   5  -5   1       13.71       16.56      1.36 o
  -6   5  -1        0.26       -0.28      0.56 o
  -6   5  -1        0.26       -0.09      0.53 o
  -7   5  -1        0.13       -0.31      0.62 o
  -7   5  -1        0.13        0.19      0.34 o
  -7   5  -1        0.13        0.31      0.74 o
   7   4  -1        1.13        1.71      1.43 o
  -7  -4   1        1.13        3.32      1.95 o
   6   4  -1       20.36       22.11      2.88 o
  -6  -4   1       20.36       23.57      3.13 o
  -6  -4   1       20.36       22.95      3.50 o
   5   4  -1        1.54        0.74      1.15 o
  -5  -4   1        1.54        0.96      0.93 o
  -5  -4   1        1.54        0.37      1.15 o
  -5  -4   1        1.54        2.42      1.36 o
   4   4  -1        0.30        3.04      1.21 o
   4   4  -1        0.30        2.61      0.47 o
  -4  -4   1        0.30        2.26      1.30 o
  -4  -4   1        0.30        2.23      1.18 o
  -4  -4   1        0.30        1.77      0.90 o
   3   4  -1      194.18      203.90      8.41 o
   3   4  -1      194.18      181.26      7.72 o
   3   4  -1      194.18      186.91      8.87 o
  -3  -4   1      194.18      194.23      9.68 o
  -3  -4   1      194.18      197.08      9.06 o
  -3  -4   1      194.18      172.27      8.53 o
  -3  -4   1      194.18      190.38      9.37 o
   2   4  -1       19.76       17.90      2.05 o
   2   4  -1       19.76       14.83      1.86 o
   2   4  -1       19.76       16.13      1.61 o
   2   4  -1       19.76       14.45      1.24 o
  -2  -4   1       19.76       17.28      1.71 o
  -2  -4   1       19.76       11.54      1.86 o
  -2  -4   1       19.76       20.50      2.26 o
  -2  -4   1       19.76       16.07      2.05 o
   1   4  -1      716.88      814.50     33.62 o
   1   4  -1      716.88      874.74     33.62 o
   1   4  -1      716.88      767.70     31.45 o
   1   4  -1      716.88      756.10     30.64 o
   1   4  -1      716.88      796.20     31.36 o
  -1  -4   1      716.88      772.81     31.30 o
  -1  -4   1      716.88      807.27     31.67 o
  -1  -4   1      716.88      754.98     33.59 o
   0   4  -1      371.04      356.91     15.38 o
   0   4  -1      371.04      318.95     14.30 o
   0   4  -1      371.04      344.66     14.14 o
   0   4  -1      371.04      352.54     14.45 o
   0   4  -1      371.04      334.89     15.42 o
   0  -4   1      371.04      355.42     14.08 o
   0  -4   1      371.04      361.93     14.05 o
   0  -4   1      371.04      349.87     15.45 o
   0  -4   1      371.04      366.49     14.61 o
  -1   4  -1      104.34      140.79      6.05 o
  -1   4  -1      104.34      114.89      5.52 o
  -1   4  -1      104.34      119.69      5.71 o
  -1   4  -1      104.34      116.44      5.33 o
  -1   4  -1      104.34      122.30      5.99 o
   1  -4   1      104.34      120.56      5.65 o
   1  -4   1      104.34      118.73      5.83 o
   1  -4   1      104.34      124.84      4.84 o
   1  -4   1      104.34      112.31      4.84 o
  -2   4  -1       50.06       46.77      2.54 o
  -2   4  -1       50.06       50.50      3.04 o
  -2   4  -1       50.06       56.70      2.82 o
  -2   4  -1       50.06       58.06      3.13 o
  -2   4  -1       50.06       53.26      3.19 o
  -2   4  -1       50.06       52.88      2.57 o
   2  -4   1       50.06       51.43      2.79 o
   2  -4   1       50.06       50.77      3.13 o
   2  -4   1       50.06       54.31      2.92 o
  -3   4  -1       73.48       76.08      3.07 o
  -3   4  -1       73.48       68.42      3.01 o
  -3   4  -1       73.48       72.86      3.44 o
  -3   4  -1       73.48       65.88      3.94 o
  -3   4  -1       73.48       73.42      3.75 o
  -3   4  -1       73.48       65.23      3.72 o
   3  -4   1       73.48       70.97      3.57 o
   3  -4   1       73.48       70.07      3.38 o
   3  -4   1       73.48       69.66      4.00 o
  -4   4  -1       67.26       59.15      3.82 o
  -4   4  -1       67.26       63.15      3.04 o
  -4   4  -1       67.26       56.54      3.32 o
  -4   4  -1       67.26       60.02      3.41 o
   4  -4   1       67.26       65.79      3.88 o
   4  -4   1       67.26       64.39      3.01 o
   4  -4   1       67.26       68.36      3.26 o
  -5   4  -1       37.83       39.76      2.57 o
  -5   4  -1       37.83       40.76      3.13 o
  -5   4  -1       37.83       40.51      2.48 o
   5  -4   1       37.83       33.68      2.85 o
   5  -4   1       37.83       37.47      1.99 o
   5  -4   1       37.83       41.93      2.17 o
  -6   4  -1        0.75        0.56      0.59 o
  -6   4  -1        0.75       -0.23      0.47 o
   6  -4   1        0.75       -0.42      0.84 o
   6  -4   1        0.75        0.16      0.34 o
  -7   4  -1        0.08       -0.12      0.62 o
  -7   4  -1        0.08       -0.29      0.59 o
  -7   4  -1        0.08        0.37      0.28 o
  -8   4  -1        0.14        1.71      0.93 o
  -8   4  -1        0.14        0.43      0.78 o
   7   3  -1        6.66        3.94      1.58 o
  -7  -3   1        6.66        6.42      2.05 o
   6   3  -1       19.38       20.91      2.57 o
  -6  -3   1       19.38       22.77      2.76 o
  -6  -3   1       19.38       19.23      3.04 o
  -6  -3   1       19.38       23.32      2.57 o
   5   3  -1      145.37      162.16      7.97 o
  -5  -3   1      145.37      162.62      8.93 o
  -5  -3   1      145.37      168.55      7.79 o
  -5  -3   1      145.37      150.59      7.94 o
   4   3  -1        0.70        3.60      1.15 o
   4   3  -1        0.70        3.01      0.59 o
   4   3  -1        0.70        3.78      1.12 o
  -4  -3   1        0.70        2.02      0.96 o
  -4  -3   1        0.70        2.64      0.99 o
  -4  -3   1        0.70        5.27      1.40 o
  -4  -3   1        0.70        2.02      0.74 o
   3   3  -1       80.21      109.33      5.52 o
   3   3  -1       80.21      109.92      4.96 o
   3   3  -1       80.21      109.15      4.47 o
   3   3  -1       80.21      101.21      5.61 o
  -3  -3   1       80.21      107.38      5.18 o
  -3  -3   1       80.21      104.06      5.49 o
  -3  -3   1       80.21      104.46      5.71 o
  -3  -3   1       80.21      119.60      6.20 o
   2   3  -1      239.20      243.26     11.07 o
   2   3  -1      239.20      259.58     10.24 o
   2   3  -1      239.20      245.99      9.74 o
   2   3  -1      239.20      238.74     10.51 o
  -2  -3   1      239.20      236.84     11.10 o
  -2  -3   1      239.20      247.33     10.33 o
  -2  -3   1      239.20      237.25     10.51 o
  -2  -3   1      239.20      247.51     11.41 o
   1   3  -1        7.65        8.13      0.93 o
   1   3  -1        7.65        8.00      1.15 o
   1   3  -1        7.65        9.03      0.96 o
   1   3  -1        7.65       10.27      1.30 o
   1   3  -1        7.65        9.31      1.18 o
  -1  -3   1        7.65        9.03      1.18 o
  -1  -3   1        7.65        8.31      1.21 o
  -1  -3   1        7.65        9.12      1.24 o
  -1  -3   1        7.65        8.90      1.02 o
   0   3  -1      671.57      647.88     25.65 o
   0   3  -1      671.57      633.67     25.22 o
   0   3  -1      671.57      688.23     27.33 o
   0   3  -1      671.57      623.75     27.33 o
   0   3  -1      671.57      659.08     25.68 o
   0  -3   1      671.57      649.09     25.50 o
   0  -3   1      671.57      652.31     27.33 o
   0  -3   1      671.57      670.55     25.77 o
   0  -3   1      671.57      641.61     25.53 o
  -1   3  -1       11.61       16.81      1.36 o
  -1   3  -1       11.61       16.07      1.24 o
  -1   3  -1       11.61       14.36      1.09 o
  -1   3  -1       11.61       17.71      1.43 o
  -1   3  -1       11.61       16.41      1.12 o
  -1   3  -1       11.61       17.96      1.36 o
   1  -3   1       11.61       15.63      1.36 o
   1  -3   1       11.61       16.90      1.36 o
   1  -3   1       11.61       13.86      1.40 o
   1  -3   1       11.61       17.00      1.24 o
  -2   3  -1       34.41       33.16      1.95 o
  -2   3  -1       34.41       34.40      1.83 o
  -2   3  -1       34.41       33.37      1.95 o
  -2   3  -1       34.41       35.73      1.55 o
  -2   3  -1       34.41       32.16      1.49 o
  -2   3  -1       34.41       29.96      2.11 o
   2  -3   1       34.41       31.89      1.92 o
   2  -3   1       34.41       29.65      1.77 o
   2  -3   1       34.41       33.72      2.17 o
  -3   3  -1       77.97       90.41      4.00 o
  -3   3  -1       77.97       88.65      4.28 o
  -3   3  -1       77.97       92.90      4.34 o
  -3   3  -1       77.97       90.01      4.59 o
   3  -3   1       77.97       90.23      4.59 o
   3  -3   1       77.97       92.24      4.16 o
  -4   3  -1       97.74       85.79      4.28 o
  -4   3  -1       97.74       94.82      4.78 o
  -4   3  -1       97.74       84.02      4.25 o
  -4   3  -1       97.74       88.21      3.91 o
   4  -3   1       97.74       87.81      3.85 o
   4  -3   1       97.74       86.94      3.97 o
   4  -3   1       97.74       90.51      4.68 o
  -5   3  -1       27.32       29.75      2.39 o
  -5   3  -1       27.32       26.67      1.89 o
  -5   3  -1       27.32       27.92      1.67 o
  -5   3  -1       27.32       28.47      2.05 o
   5  -3   1       27.32       28.63      1.74 o
   5  -3   1       27.32       29.65      2.42 o
   5  -3   1       27.32       27.67      1.52 o
  -6   3  -1        2.84        1.15      0.78 o
  -6   3  -1        2.84        1.30      0.65 o
  -6   3  -1        2.84        0.31      0.84 o
   6  -3   1        2.84        0.28      0.90 o
   6  -3   1        2.84        0.31      0.47 o
  -7   3  -1        5.66        5.09      0.74 o
  -7   3  -1        5.66        4.31      1.05 o
  -7   3  -1        5.66        5.24      0.65 o
  -7   3  -1        5.66        5.58      1.30 o
   7  -3   1        5.66        6.30      1.55 o
   7  -3   1        5.66        6.14      0.78 o
  -8   3  -1        0.47        0.12      0.84 o
  -8   3  -1        0.47        0.40      0.47 o
  -8   3  -1        0.47        0.34      0.93 o
   7   2  -1        3.82        3.85      1.33 o
  -7  -2   1        3.82        4.28      1.30 o
  -7  -2   1        3.82        3.01      1.55 o
   6   2  -1      105.10      125.93      6.36 o
  -6  -2   1      105.10      109.89      6.95 o
  -6  -2   1      105.10      127.73      7.29 o
  -6  -2   1      105.10      112.03      6.27 o
  -6  -2   1      105.10      123.82      6.05 o
   5   2  -1      328.49      321.49     13.71 o
  -5  -2   1      328.49      305.36     14.73 o
  -5  -2   1      328.49      324.28     13.80 o
  -5  -2   1      328.49      313.49     13.40 o
  -5  -2   1      328.49      324.71     14.98 o
  -4  -2   1       23.40       18.58      2.17 o
  -4  -2   1       23.40       18.49      2.14 o
  -4  -2   1       23.40       17.71      1.55 o
  -4  -2   1       23.40       21.49      2.20 o
   3   2  -1      126.32      109.80      4.53 o
   3   2  -1      126.32      103.53      5.18 o
   3   2  -1      126.32      100.28      5.02 o
   3   2  -1      126.32      100.56      4.06 o
  -3  -2   1      126.32      103.35      5.49 o
  -3  -2   1      126.32      109.15      4.87 o
  -3  -2   1      126.32      104.03      5.15 o
  -3  -2   1      126.32       99.47      5.24 o
   2   2  -1       23.13       21.43      1.71 o
   2   2  -1       23.13       23.14      1.40 o
   2   2  -1       23.13       23.82      1.71 o
   2   2  -1       23.13       22.55      1.12 o
  -2  -2   1       23.13       20.22      1.77 o
  -2  -2   1       23.13       25.22      1.55 o
  -2  -2   1       23.13       23.14      1.67 o
  -2  -2   1       23.13       22.15      1.67 o
   1   2  -1      244.24      253.28     10.70 o
   1   2  -1      244.24      271.61     10.82 o
   1   2  -1      244.24      264.85     11.54 o
   1   2  -1      244.24      270.50     10.33 o
   1   2  -1      244.24      268.26     11.48 o
  -1  -2   1      244.24      263.12     11.57 o
  -1  -2   1      244.24      245.37     10.82 o
  -1  -2   1      244.24      263.74     11.48 o
  -1  -2   1      244.24      281.01     10.73 o
   0   2  -1     2120.75     2022.08     77.51 o
   0   2  -1     2120.75     2118.60     82.35 o
   0   2  -1     2120.75     1988.08     82.38 o
   0   2  -1     2120.75     1899.00     76.33 o
   0  -2   1     2120.75     2034.21     77.60 o
   0  -2   1     2120.75     2002.44     77.51 o
   0  -2   1     2120.75     2099.62     82.35 o
  -1   2  -1      666.29      661.62     26.09 o
  -1   2  -1      666.29      689.10     26.12 o
  -1   2  -1      666.29      685.75     26.09 o
  -1   2  -1      666.29      665.96     25.99 o
  -1   2  -1      666.29      703.34     27.79 o
  -1   2  -1      666.29      675.14     27.76 o
   1  -2   1      666.29      678.12     25.99 o
   1  -2   1      666.29      702.31     27.79 o
   1  -2   1      666.29      661.46     26.12 o
   1  -2   1      666.29      684.76     26.21 o
   1  -2   1      666.29      618.47     27.67 o
  -2   2  -1      333.12      344.26     13.83 o
  -2   2  -1      333.12      325.80     13.77 o
  -2   2  -1      333.12      338.52     13.24 o
  -2   2  -1      333.12      334.70     12.97 o
   2  -2   1      333.12      307.93     13.18 o
   2  -2   1      333.12      326.11     13.09 o
  -3   2  -1       50.25       68.61      3.26 o
  -3   2  -1       50.25       63.77      3.13 o
  -3   2  -1       50.25       63.80      2.98 o
  -3   2  -1       50.25       66.31      3.44 o
   3  -2   1       50.25       64.86      3.04 o
   3  -2   1       50.25       64.73      3.41 o
  -4   2  -1        3.68        6.08      0.84 o
  -4   2  -1        3.68        5.61      1.02 o
  -4   2  -1        3.68        6.48      0.99 o
  -4   2  -1        3.68        5.55      0.81 o
   4  -2   1        3.68        4.47      1.09 o
   4  -2   1        3.68        5.49      0.71 o
   4  -2   1        3.68        6.05      0.84 o
  -5   2  -1        0.01        0.37      0.50 o
  -5   2  -1        0.01        0.19      0.40 o
  -5   2  -1        0.01        1.15      0.65 o
  -5   2  -1        0.01        1.24      0.68 o
   5  -2   1        0.01        1.15      0.47 o
   5  -2   1        0.01        0.99      0.56 o
   5  -2   1        0.01        0.62      0.65 o
  -6   2  -1       33.02       23.14      2.54 o
  -6   2  -1       33.02       35.17      1.77 o
  -6   2  -1       33.02       30.21      2.57 o
  -6   2  -1       33.02       36.10      1.77 o
  -6   2  -1       33.02       31.36      2.45 o
   6  -2   1       33.02       35.02      2.67 o
   6  -2   1       33.02       31.61      2.14 o
  -7   2  -1        8.27        7.85      1.05 o
  -7   2  -1        8.27        7.82      1.43 o
  -7   2  -1        8.27        5.55      1.49 o
  -7   2  -1        8.27        6.98      1.02 o
   7  -2   1        8.27        8.25      1.58 o
   7  -2   1        8.27        9.71      1.24 o
  -8   2  -1        4.52        3.91      0.96 o
  -8   2  -1        4.52        4.65      1.55 o
  -8   2  -1        4.52        5.65      1.40 o
   8  -2   1        4.52        6.02      1.02 o
   8   1  -1        3.92        5.89      1.40 o
  -8  -1   1        3.92        5.21      1.77 o
   7   1  -1        4.40        2.02      1.05 o
  -7  -1   1        4.40        4.03      1.58 o
  -7  -1   1        4.40        3.23      0.99 o
   6   1  -1       25.02       28.47      2.36 o
  -6  -1   1       25.02       23.57      2.45 o
  -6  -1   1       25.02       23.11      2.54 o
  -6  -1   1       25.02       22.64      2.82 o
  -6  -1   1       25.02       22.55      1.99 o
   5   1  -1      109.91      112.16      4.68 o
   5   1  -1      109.91      108.09      5.49 o
   5   1  -1      109.91      117.83      5.52 o
  -5  -1   1      109.91      105.74      5.83 o
  -5  -1   1      109.91      118.86      6.14 o
  -5  -1   1      109.91      107.66      5.15 o
  -5  -1   1      109.91      110.36      5.49 o
   4   1  -1      241.90      245.19     10.39 o
   4   1  -1      241.90      242.92     10.36 o
   4   1  -1      241.90      251.14      9.62 o
  -4  -1   1      241.90      248.04     11.07 o
  -4  -1   1      241.90      258.46     10.17 o
  -4  -1   1      241.90      236.07     10.45 o
  -4  -1   1      241.90      234.80     11.32 o
   3   1  -1      114.65      116.93      4.59 o
   3   1  -1      114.65      111.32      5.24 o
   3   1  -1      114.65      116.13      5.37 o
   3   1  -1      114.65      115.82      5.24 o
  -3  -1   1      114.65      115.48      5.30 o
  -3  -1   1      114.65      115.91      5.71 o
  -3  -1   1      114.65      121.99      5.58 o
  -3  -1   1      114.65      118.02      4.99 o
   2   1  -1     3134.68     2849.11    113.71 o
   2   1  -1     3134.68     2919.02    113.68 o
  -2  -1   1     3134.68     2929.57    120.72 o
  -2  -1   1     3134.68     3061.67    113.74 o
  -2  -1   1     3134.68     3101.68    120.84 o
   1   1  -1      551.83      562.95     24.60 o
   1   1  -1      551.83      550.05     23.17 o
   1   1  -1      551.83      584.67     23.14 o
   1   1  -1      551.83      607.59     23.17 o
  -1  -1   1      551.83      627.97     24.66 o
  -1  -1   1      551.83      586.93     23.17 o
  -1  -1   1      551.83      616.27     23.17 o
  -1  -1   1      551.83      638.82     23.23 o
  -1  -1   1      551.83      602.28     24.60 o
   0   1  -1      791.13      699.37     26.86 o
   0   1  -1      791.13      734.23     26.80 o
   0   1  -1      791.13      718.60     28.41 o
   0   1  -1      791.13      699.52     26.33 o
   0   1  -1      791.13      680.79     28.44 o
   0  -1   1      791.13      710.10     28.44 o
   0  -1   1      791.13      666.18     26.83 o
   0  -1   1      791.13      708.70     26.33 o
   0  -1   1      791.13      661.28     26.83 o
   0  -1   1      791.13      676.91     26.80 o
  -1   1  -1      176.55      167.55      6.85 o
  -1   1  -1      176.55      169.88      6.70 o
  -1   1  -1      176.55      177.60      6.95 o
  -1   1  -1      176.55      163.89      7.29 o
  -1   1  -1      176.55      173.45      7.32 o
   1  -1   1      176.55      174.13      7.26 o
   1  -1   1      176.55      180.11      7.29 o
   1  -1   1      176.55      166.28      6.92 o
   1  -1   1      176.55      180.33      6.95 o
   1  -1   1      176.55      170.44      6.85 o
  -2   1  -1     1725.22     1684.40     62.87 o
  -2   1  -1     1725.22     1529.69     66.78 o
  -2   1  -1     1725.22     1713.55     66.84 o
  -2   1  -1     1725.22     1601.52     62.16 o
   2  -1   1     1725.22     1626.24     62.19 o
   2  -1   1     1725.22     1667.43     62.87 o
   2  -1   1     1725.22     1673.70     62.93 o
  -3   1  -1        0.06        0.71      0.47 o
  -3   1  -1        0.06        0.59      0.40 o
  -3   1  -1        0.06        1.18      0.43 o
  -3   1  -1        0.06        2.23      0.56 o
   3  -1   1        0.06        1.15      0.50 o
   3  -1   1        0.06        1.40      0.43 o
   3  -1   1        0.06        0.56      0.53 o
  -4   1  -1      354.83      373.85     14.48 o
  -4   1  -1      354.83      380.61     14.92 o
  -4   1  -1      354.83      353.00     14.45 o
  -4   1  -1      354.83      380.02     16.07 o
  -4   1  -1      354.83      374.59     14.89 o
  -4   1  -1      354.83      361.35     15.85 o
   4  -1   1      354.83      370.53     14.95 o
   4  -1   1      354.83      363.80     14.98 o
   4  -1   1      354.83      388.33     14.92 o
  -5   1  -1        0.05        0.65      0.65 o
  -5   1  -1        0.05        1.21      0.81 o
  -5   1  -1        0.05        1.09      0.65 o
  -5   1  -1        0.05        0.19      0.59 o
  -5   1  -1        0.05        0.99      0.37 o
   5  -1   1        0.05        0.68      0.62 o
   5  -1   1        0.05        1.40      0.62 o
   5  -1   1        0.05       -0.09      0.56 o
  -6   1  -1        1.93       -0.12      0.59 o
  -6   1  -1        1.93       -0.03      0.84 o
  -6   1  -1        1.93        1.24      1.12 o
  -6   1  -1        1.93        1.46      0.56 o
   6  -1   1        1.93        1.30      0.84 o
   6  -1   1        1.93        1.58      0.93 o
  -7   1  -1        7.75        9.24      1.30 o
  -7   1  -1        7.75        6.33      1.49 o
  -7   1  -1        7.75        8.53      1.86 o
   7  -1   1        7.75        9.86      1.55 o
   7  -1   1        7.75        7.72      1.36 o
  -8   1  -1        0.00       -0.48      0.96 o
   8  -1   1        0.00        0.74      0.90 o
   8   0  -1        7.16        6.64      1.27 o
  -8   0   1        7.16        5.49      1.77 o
   7   0  -1        0.92        1.40      0.81 o
  -7   0   1        0.92        0.71      0.84 o
  -7   0   1        0.92        1.21      1.15 o
  -7   0   1        0.92        0.19      0.62 o
   6   0  -1      505.54      506.16     19.97 o
  -6   0   1      505.54      495.71     20.10 o
  -6   0   1      505.54      506.72     21.40 o
  -6   0   1      505.54      457.09     21.71 o
  -6   0   1      505.54      503.62     19.73 o
   5   0  -1      345.42      348.35     14.17 o
   5   0  -1      345.42      362.65     14.52 o
  -5   0   1      345.42      366.90     15.73 o
  -5   0   1      345.42      353.81     14.17 o
  -5   0   1      345.42      350.12     15.45 o
  -5   0   1      345.42      361.31     14.58 o
   4   0  -1     2358.88     2248.90     87.03 o
   4   0  -1     2358.88     2306.66     85.64 o
   4   0  -1     2358.88     2306.13     87.00 o
  -4   0   1     2358.88     2150.39     92.34 o
  -4   0   1     2358.88     2274.62     85.61 o
  -4   0   1     2358.88     2306.04     87.00 o
  -4   0   1     2358.88     2280.66     92.59 o
   3   0  -1       74.40       84.77      3.75 o
   3   0  -1       74.40       86.20      3.72 o
   3   0  -1       74.40       85.23      3.66 o
  -3   0   1       74.40       79.62      3.91 o
  -3   0   1       74.40       84.21      3.72 o
  -3   0   1       74.40       79.53      3.60 o
  -3   0   1       74.40       87.53      4.06 o
   1   0  -1      246.93      201.30      7.75 o
  -1   0   1      246.93      186.72      8.19 o
  -1   0   1      246.93      201.24      7.75 o
  -1   0   1      246.93      209.74      8.22 o
  -1   0   1      246.93      200.15      7.75 o
   0   0  -1      432.11      410.32     15.17 o
   0   0  -1      432.11      399.65     15.14 o
   0   0   1      432.11      341.06     15.11 o
   0   0   1      432.11      416.80     16.07 o
  -1   0  -1      968.19      889.50     34.58 o
  -1   0  -1      968.19      902.50     36.63 o
  -1   0  -1      968.19      930.69     36.69 o
  -1   0  -1      968.19      886.09     34.58 o
  -1   0  -1      968.19      925.79     34.55 o
  -1   0  -1      968.19      935.81     34.52 o
   1   0   1      968.19      927.15     36.66 o
   1   0   1      968.19      893.87     34.55 o
   1   0   1      968.19      817.39     34.52 o
   1   0   1      968.19      833.67     36.57 o
   1   0   1      968.19      914.75     34.52 o
  -2   0  -1        0.03        0.06      0.37 o
  -2   0  -1        0.03       -0.16      0.31 o
  -2   0  -1        0.03        0.00      0.25 o
  -2   0  -1        0.03        0.19      0.28 o
  -2   0  -1        0.03        0.25      0.37 o
   2   0   1        0.03       -0.20      0.40 o
   2   0   1        0.03       -0.12      0.25 o
   2   0   1        0.03       -0.16      0.31 o
  -3   0  -1       45.62       62.22      3.23 o
  -3   0  -1       45.62       44.57      2.82 o
  -3   0  -1       45.62       53.88      2.61 o
  -3   0  -1       45.62       57.01      3.04 o
  -3   0  -1       45.62       57.26      2.61 o
   3   0   1       45.62       55.18      2.95 o
   3   0   1       45.62       56.42      2.70 o
  -4   0  -1       56.85       58.68      2.85 o
  -4   0  -1       56.85       59.46      3.35 o
  -4   0  -1       56.85       60.92      3.54 o
  -4   0  -1       56.85       56.88      3.13 o
   4   0   1       56.85       59.40      2.95 o
   4   0   1       56.85       54.40      3.07 o
   4   0   1       56.85       53.38      3.16 o
  -5   0  -1       15.86       21.56      1.95 o
  -5   0  -1       15.86       15.88      1.46 o
  -5   0  -1       15.86       18.30      2.14 o
  -5   0  -1       15.86       20.78      1.83 o
   5   0   1       15.86       19.94      1.67 o
   5   0   1       15.86       16.56      1.83 o
   5   0   1       15.86       20.32      1.55 o
  -6   0  -1      133.70      125.28      6.85 o
  -6   0  -1      133.70      126.18      7.20 o
  -6   0  -1      133.70      129.65      6.39 o
  -6   0  -1      133.70      138.43      6.30 o
   6   0   1      133.70      131.73      6.05 o
   6   0   1      133.70      133.12      6.45 o
  -7   0  -1       17.86       17.49      2.30 o
  -7   0  -1       17.86       13.43      1.74 o
  -7   0  -1       17.86       14.52      2.36 o
   7   0   1       17.86       19.26      2.17 o
  -8   0  -1        0.05        0.62      1.24 o
   8   0   1        0.05        0.50      0.99 o
   8  -1  -1       43.02       43.08      2.51 o
  -8   1   1       43.02       45.56      3.38 o
  -8   1   1       43.02       43.02      3.66 o
   7  -1  -1       12.03       12.44      1.30 o
  -7   1   1       12.03       12.19      1.18 o
  -7   1   1       12.03       11.48      1.15 o
  -7   1   1       12.03       10.98      1.80 o
  -7   1   1       12.03       11.48      1.58 o
   6  -1  -1      327.51      314.32     12.93 o
   6  -1  -1      327.51      323.75     12.97 o
  -6   1   1      327.51      328.59     14.39 o
  -6   1   1      327.51      312.80     14.05 o
  -6   1   1      327.51      334.58     13.40 o
   5  -1  -1       58.07       72.11      3.23 o
   5  -1  -1       58.07       70.35      3.19 o
  -5   1   1       58.07       63.46      3.47 o
  -5   1   1       58.07       67.37      3.50 o
  -5   1   1       58.07       68.73      3.66 o
  -5   1   1       58.07       67.15      3.23 o
   4  -1  -1      183.03      209.05      8.59 o
   4  -1  -1      183.03      214.64      8.19 o
   4  -1  -1      183.03      175.15      8.16 o
  -4   1   1      183.03      213.95      8.59 o
  -4   1   1      183.03      205.30      8.22 o
  -4   1   1      183.03      200.00      8.72 o
  -4   1   1      183.03      218.89      8.87 o
   3  -1  -1        6.51       18.83      0.96 o
  -2   1   1        0.01       -0.12      0.25 o
   1  -1  -1      734.81      719.06     27.51 o
  -1   1   1      734.81      694.84     27.51 o
  -1   1   1      734.81      743.19     27.54 o
   0  -1  -1        0.01        0.06      0.16 o
   0  -1  -1        0.01        0.09      0.28 o
   0  -1  -1        0.01       -0.12      0.25 o
   0  -1  -1        0.01        0.65      0.31 o
   0   1   1        0.01       -0.06      0.28 o
   0   1   1        0.01        0.16      0.28 o
   0   1   1        0.01       -0.11      0.22 o
   0   1   1        0.01        0.19      0.28 o
   0   1   1        0.01       -0.09      0.19 o
  -1  -1  -1      161.76      160.98      6.85 o
  -1  -1  -1      161.76      157.94      7.35 o
  -1  -1  -1      161.76      161.26      6.73 o
  -1  -1  -1      161.76      162.50      6.89 o
  -1  -1  -1      161.76      159.09      7.23 o
   1   1   1      161.76      168.61      7.35 o
   1   1   1      161.76      171.90      6.76 o
   1   1   1      161.76      156.76      7.20 o
   1   1   1      161.76      166.50      6.92 o
   1   1   1      161.76      163.89      6.82 o
  -2  -1  -1      334.68      299.03     12.00 o
  -2  -1  -1      334.68      309.02     12.16 o
  -2  -1  -1      334.68      303.96     13.03 o
  -2  -1  -1      334.68      298.13     12.84 o
   2   1   1      334.68      300.58     12.81 o
   2   1   1      334.68      299.75     12.16 o
   2   1   1      334.68      287.00     12.19 o
   2   1   1      334.68      286.41     11.85 o
  -3  -1  -1      107.17      117.06      5.58 o
  -3  -1  -1      107.17      119.35      5.86 o
  -3  -1  -1      107.17      120.93      6.11 o
  -3  -1  -1      107.17      109.83      5.40 o
   3   1   1      107.17      124.25      5.09 o
   3   1   1      107.17      116.47      5.61 o
   3   1   1      107.17      122.18      4.99 o
   3   1   1      107.17      123.54      5.80 o
   3   1   1      107.17      126.30      4.99 o
  -4  -1  -1        0.74        1.83      0.74 o
  -4  -1  -1        0.74        1.61      0.65 o
  -4  -1  -1        0.74        2.67      0.99 o
  -4  -1  -1        0.74        0.90      0.71 o
   4   1   1        0.74        0.90      0.74 o
   4   1   1        0.74        2.20      0.53 o
  -5  -1  -1        1.15        0.03      0.71 o
  -5  -1  -1        1.15        0.37      0.87 o
  -5  -1  -1        1.15        0.31      0.74 o
  -5  -1  -1        1.15        0.19      0.59 o
   5   1   1        1.15       -0.36      0.71 o
   5   1   1        1.15        0.53      0.47 o
  -6  -1  -1       21.64       26.61      2.70 o
  -6  -1  -1       21.64       21.43      2.64 o
  -6  -1  -1       21.64       24.84      3.07 o
  -6  -1  -1       21.64       23.39      2.11 o
   6   1   1       21.64       21.80      2.48 o
   6   1   1       21.64       24.01      1.74 o
  -7  -1  -1        1.83        1.86      1.43 o
  -7  -1  -1        1.83        2.20      1.02 o
   7   1   1        1.83        0.71      1.02 o
  -8  -1  -1        0.42        1.40      1.49 o
  -8  -1  -1        0.42       -0.47      0.93 o
   8   1   1        0.42        0.53      0.99 o
  -8   2   1        5.12        5.52      1.21 o
  -8   2   1        5.12        5.83      1.43 o
  -8   2   1        5.12        4.00      0.68 o
  -7   2   1        3.44        2.70      0.87 o
  -7   2   1        3.44        1.05      0.99 o
  -7   2   1        3.44        2.64      0.99 o
  -6   2   1        0.01        0.47      0.68 o
  -6   2   1        0.01        0.74      0.50 o
  -6   2   1        0.01        0.19      0.56 o
  -5   2   1        0.28        0.06      0.28 o
  -5   2   1        0.28        0.53      0.43 o
  -5   2   1        0.28        0.03      0.59 o
  -4   2   1      200.12      201.30      8.28 o
  -4   2   1      200.12      182.53      7.35 o
  -3   2   1       61.46       46.96      2.64 o
  -3   2   1       61.46       45.07      1.86 o
   2  -2  -1      171.75      150.96      5.77 o
   2  -2  -1      171.75      143.95      5.74 o
  -2   2   1      171.75      134.55      6.02 o
  -2   2   1      171.75      147.08      5.74 o
  -2   2   1      171.75      149.56      6.05 o
  -2   2   1      171.75      139.11      6.23 o
   1  -2  -1      113.72      120.81      5.06 o
   1  -2  -1      113.72      120.75      5.24 o
   1  -2  -1      113.72      125.96      5.06 o
  -1   2   1      113.72      111.82      5.33 o
  -1   2   1      113.72      124.07      4.75 o
  -1   2   1      113.72      118.05      5.30 o
  -1   2   1      113.72      115.91      4.75 o
  -1   2   1      113.72      123.51      5.06 o
   0  -2  -1      225.10      216.34      9.27 o
   0  -2  -1      225.10      231.01      9.06 o
   0  -2  -1      225.10      229.99      9.86 o
   0  -2  -1      225.10      230.11      9.27 o
   0  -2  -1      225.10      238.95      9.80 o
   0   2   1      225.10      219.41      9.89 o
   0   2   1      225.10      221.49      9.12 o
   0   2   1      225.10      223.20      9.27 o
   0   2   1      225.10      222.20      9.93 o
  -1  -2  -1       77.74       78.78      3.72 o
  -1  -2  -1       77.74       83.37      4.28 o
  -1  -2  -1       77.74       81.23      4.19 o
  -1  -2  -1       77.74       74.35      3.88 o
   1   2   1       77.74       83.99      4.31 o
   1   2   1       77.74       89.02      4.06 o
   1   2   1       77.74       79.93      3.75 o
   1   2   1       77.74       82.69      4.13 o
  -2  -2  -1      678.04      779.76     29.43 o
  -2  -2  -1      678.04      726.66     29.47 o
  -2  -2  -1      678.04      793.10     31.54 o
  -2  -2  -1      678.04      717.29     31.17 o
   2   2   1      678.04      714.19     29.47 o
   2   2   1      678.04      739.94     29.28 o
  -3  -2  -1      261.31      258.56     11.91 o
  -3  -2  -1      261.31      253.13     12.13 o
  -3  -2  -1      261.31      263.58     11.04 o
  -3  -2  -1      261.31      268.57     11.32 o
   3   2   1      261.31      246.83     11.79 o
   3   2   1      261.31      277.76     10.82 o
   3   2   1      261.31      265.60     11.38 o
  -4  -2  -1       13.37       12.53      1.46 o
  -4  -2  -1       13.37       13.55      1.77 o
  -4  -2  -1       13.37        7.48      1.61 o
  -4  -2  -1       13.37        8.75      1.55 o
   4   2   1       13.37       10.55      0.93 o
   4   2   1       13.37       10.82      1.02 o
   4   2   1       13.37        9.34      0.93 o
   4   2   1       13.37        8.00      1.36 o
   4   2   1       13.37        9.18      1.52 o
  -5  -2  -1       35.31       28.44      3.26 o
  -5  -2  -1       35.31       25.46      2.88 o
  -5  -2  -1       35.31       29.93      2.95 o
  -5  -2  -1       35.31       25.96      2.23 o
   5   2   1       35.31       26.58      2.76 o
   5   2   1       35.31       29.22      1.71 o
  -6  -2  -1       16.44       15.82      2.26 o
  -6  -2  -1       16.44       15.57      2.02 o
  -6  -2  -1       16.44       13.86      2.48 o
   6   2   1       16.44       15.38      2.20 o
  -7  -2  -1        1.66        0.84      0.93 o
  -7  -2  -1        1.66        4.03      1.71 o
   7   2   1        1.66        0.65      1.12 o
  -8   3   1        1.76        0.59      0.68 o
  -8   3   1        1.76        1.18      0.84 o
  -7   3   1        7.52        7.69      1.24 o
  -7   3   1        7.52        9.37      1.67 o
  -7   3   1        7.52        7.63      1.09 o
  -6   3   1        2.36        2.33      0.65 o
  -6   3   1        2.36        2.76      1.15 o
  -6   3   1        2.36        2.48      0.56 o
  -5   3   1       28.65       28.41      1.55 o
  -5   3   1       28.65       29.75      2.45 o
  -5   3   1       28.65       30.71      1.71 o
  -4   3   1       17.48       23.73      2.05 o
  -4   3   1       17.48       26.18      1.30 o
  -4   3   1       17.48       21.62      1.05 o
  -4   3   1       17.48       21.37      1.21 o
   3  -3  -1        0.53        1.67      0.40 o
   3  -3  -1        0.53        2.14      0.37 o
  -3   3   1        0.53        0.87      0.34 o
  -3   3   1        0.53        1.71      0.71 o
  -3   3   1        0.53        1.58      0.37 o
   2  -3  -1       43.48       54.74      2.64 o
   2  -3  -1       43.48       53.60      2.61 o
  -2   3   1       43.48       56.11      2.79 o
  -2   3   1       43.48       50.93      3.01 o
  -2   3   1       43.48       53.50      2.54 o
  -2   3   1       43.48       50.09      2.76 o
   1  -3  -1     1671.25     1727.67     69.82 o
   1  -3  -1     1671.25     1706.23     65.88 o
   1  -3  -1     1671.25     1656.48     65.82 o
  -1   3   1     1671.25     1805.49     69.94 o
  -1   3   1     1671.25     1657.01     65.14 o
  -1   3   1     1671.25     1675.71     65.94 o
  -1   3   1     1671.25     1742.43     70.04 o
  -1   3   1     1671.25     1711.57     65.82 o
   0  -3  -1      103.69       95.75      4.31 o
   0  -3  -1      103.69       92.93      4.71 o
   0  -3  -1      103.69       95.31      4.96 o
   0   3   1      103.69      106.39      4.71 o
   0   3   1      103.69       98.35      4.47 o
   0   3   1      103.69      103.60      4.99 o
   0   3   1      103.69       94.63      5.09 o
  -1  -3  -1      325.09      373.75     15.45 o
  -1  -3  -1      325.09      357.69     15.17 o
  -1  -3  -1      325.09      358.06     16.50 o
  -1  -3  -1      325.09      393.85     16.38 o
   1   3   1      325.09      380.58     15.51 o
   1   3   1      325.09      387.77     15.32 o
   1   3   1      325.09      375.37     16.50 o
   1   3   1      325.09      375.02     16.41 o
  -2  -3  -1      159.34      154.93      7.26 o
  -2  -3  -1      159.34      165.29      7.88 o
  -2  -3  -1      159.34      161.38      6.95 o
  -2  -3  -1      159.34      155.61      7.60 o
   2   3   1      159.34      129.87      6.79 o
   2   3   1      159.34      159.61      7.29 o
   2   3   1      159.34      154.77      7.54 o
  -3  -3  -1       17.61       13.80      1.89 o
  -3  -3  -1       17.61       21.28      1.80 o
  -3  -3  -1       17.61       18.67      2.23 o
  -3  -3  -1       17.61       18.70      2.36 o
   3   3   1       17.61       20.22      1.58 o
   3   3   1       17.61       16.00      2.02 o
   3   3   1       17.61       16.31      2.05 o
  -4  -3  -1        0.46        2.20      0.87 o
  -4  -3  -1        0.46        1.67      1.09 o
  -4  -3  -1        0.46        1.99      1.12 o
  -4  -3  -1        0.46        1.89      1.09 o
   4   3   1        0.46        1.15      0.53 o
   4   3   1        0.46        2.33      1.05 o
  -5  -3  -1       16.27       17.06      2.67 o
  -5  -3  -1       16.27       19.14      2.61 o
  -5  -3  -1       16.27       19.63      2.23 o
   5   3   1       16.27       23.60      1.46 o
   5   3   1       16.27       13.40      2.23 o
  -6  -3  -1        3.49        3.94      1.61 o
  -6  -3  -1        3.49        3.78      1.30 o
  -6  -3  -1        3.49        5.30      1.92 o
   6   3   1        3.49        2.54      1.36 o
   7   3   1        3.02        4.75      1.64 o
  -8   4   1        1.08        1.64      0.78 o
  -8   4   1        1.08        2.14      0.71 o
  -7   4   1       35.51       38.18      2.48 o
  -7   4   1       35.51       36.82      2.30 o
  -6   4   1        2.12        1.46      0.50 o
  -6   4   1        2.12        2.54      0.65 o
  -5   4   1       82.19       81.64      3.97 o
  -5   4   1       82.19       85.67      4.06 o
  -5   4   1       82.19       85.02      4.84 o
   4  -4  -1       80.25       86.97      3.82 o
   4  -4  -1       80.25       94.45      3.94 o
  -4   4   1       80.25       93.95      4.99 o
  -4   4   1       80.25       91.50      3.88 o
  -4   4   1       80.25       83.37      4.28 o
  -4   4   1       80.25       94.26      4.40 o
   3  -4  -1      398.02      426.45     17.03 o
  -3   4   1      398.02      427.10     18.18 o
  -3   4   1      398.02      433.58     17.68 o
  -3   4   1      398.02      428.12     18.11 o
  -3   4   1      398.02      428.00     16.94 o
   2  -4  -1       29.71       33.56      2.14 o
   2  -4  -1       29.71       40.51      2.20 o
  -2   4   1       29.71       31.64      1.74 o
  -2   4   1       29.71       33.68      1.77 o
  -2   4   1       29.71       35.20      2.08 o
  -2   4   1       29.71       31.54      2.36 o
  -2   4   1       29.71       29.65      2.23 o
  -2   4   1       29.71       30.99      2.17 o
   1  -4  -1      536.01      641.21     24.84 o
  -1   4   1      536.01      601.73     26.33 o
  -1   4   1      536.01      601.57     24.63 o
  -1   4   1      536.01      619.06     24.53 o
  -1   4   1      536.01      610.63     24.53 o
  -1   4   1      536.01      646.86     26.27 o
   0  -4  -1      257.71      252.94     10.27 o
   0  -4  -1      257.71      244.78     11.41 o
   0  -4  -1      257.71      256.54     10.86 o
   0   4   1      257.71      251.11     10.55 o
   0   4   1      257.71      251.24     11.54 o
   0   4   1      257.71      240.57     11.57 o
   0   4   1      257.71      246.40     10.70 o
  -1  -4  -1      480.78      516.18     20.47 o
  -1  -4  -1      480.78      468.11     22.15 o
  -1  -4  -1      480.78      518.63     20.97 o
   1   4   1      480.78      522.97     20.60 o
   1   4   1      480.78      525.83     22.15 o
   1   4   1      480.78      512.40     20.87 o
   1   4   1      480.78      485.72     22.21 o
  -2  -4  -1       21.93       23.54      1.89 o
  -2  -4  -1       21.93       23.98      2.61 o
  -2  -4  -1       21.93       21.34      2.61 o
   2   4   1       21.93       22.95      1.89 o
   2   4   1       21.93       22.11      2.42 o
   2   4   1       21.93       23.73      2.51 o
  -3  -4  -1       60.63       56.76      4.28 o
  -3  -4  -1       60.63       51.70      3.91 o
  -3  -4  -1       60.63       55.21      3.44 o
  -3  -4  -1       60.63       57.16      3.94 o
   3   4   1       60.63       61.44      3.97 o
   3   4   1       60.63       50.31      3.75 o
   3   4   1       60.63       56.70      3.32 o
  -4  -4  -1        1.70        2.76      1.36 o
  -4  -4  -1        1.70        2.39      1.40 o
  -4  -4  -1        1.70        1.77      0.87 o
   4   4   1        1.70        0.47      0.93 o
  -5  -4  -1        0.01       -0.16      1.05 o
  -5  -4  -1        0.01       -0.06      1.09 o
   5   4   1        0.01       -0.43      0.87 o
  -6  -4  -1        4.22        3.47      1.77 o
  -6  -4  -1        4.22        4.87      1.83 o
   6   4   1        4.22        4.03      1.64 o
  -7   5   1        7.57        6.95      1.12 o
  -7   5   1        7.57        3.29      0.84 o
  -6   5   1        1.20        1.74      0.68 o
  -6   5   1        1.20        2.82      0.74 o
  -5   5   1       25.68       23.94      1.83 o
  -5   5   1       25.68       25.12      1.86 o
   4  -5  -1       12.10        9.31      1.15 o
   4  -5  -1       12.10       13.09      1.21 o
  -4   5   1       12.10       11.29      1.12 o
  -4   5   1       12.10        8.53      1.33 o
  -4   5   1       12.10        9.43      1.30 o
  -4   5   1       12.10       11.29      1.83 o
   3  -5  -1        7.07        6.42      1.05 o
   3  -5  -1        7.07        8.31      1.18 o
  -3   5   1        7.07        7.04      1.24 o
  -3   5   1        7.07        7.26      0.84 o
  -3   5   1        7.07        6.39      1.15 o
  -3   5   1        7.07        6.23      1.36 o
  -3   5   1        7.07        7.23      1.09 o
  -3   5   1        7.07        6.76      0.81 o
   2  -5  -1       48.49       45.01      2.95 o
   2  -5  -1       48.49       47.83      2.95 o
  -2   5   1       48.49       43.61      3.01 o
  -2   5   1       48.49       50.53      3.26 o
  -2   5   1       48.49       49.32      3.26 o
  -2   5   1       48.49       51.92      2.88 o
  -2   5   1       48.49       45.94      2.61 o
   1  -5  -1      500.58      481.47     20.53 o
  -1   5   1      500.58      503.77     21.99 o
  -1   5   1      500.58      506.72     20.53 o
  -1   5   1      500.58      499.71     21.84 o
  -1   5   1      500.58      520.90     20.47 o
  -1   5   1      500.58      500.80     20.28 o
   0  -5  -1       65.81       51.61      2.76 o
   0  -5  -1       65.81       51.33      2.79 o
   0  -5  -1       65.81       58.68      3.63 o
   0  -5  -1       65.81       54.12      3.63 o
   0   5   1       65.81       56.08      3.82 o
   0   5   1       65.81       52.11      3.41 o
   0   5   1       65.81       54.09      3.78 o
   0   5   1       65.81       49.97      3.19 o
   0   5   1       65.81       54.43      3.32 o
  -1  -5  -1       19.68       25.37      2.73 o
  -1  -5  -1       19.68       18.58      2.42 o
  -1  -5  -1       19.68       23.63      1.86 o
   1   5   1       19.68       21.12      2.51 o
   1   5   1       19.68       22.86      2.20 o
   1   5   1       19.68       22.36      2.85 o
   1   5   1       19.68       23.91      2.02 o
   1   5   1       19.68       21.96      2.45 o
  -2  -5  -1       66.99       69.14      4.03 o
  -2  -5  -1       66.99       69.69      4.59 o
  -2  -5  -1       66.99       71.68      4.96 o
   2   5   1       66.99       77.73      4.16 o
   2   5   1       66.99       70.90      4.50 o
   2   5   1       66.99       71.12      4.71 o
  -3  -5  -1       10.40        9.93      2.02 o
  -3  -5  -1       10.40        7.63      1.89 o
  -3  -5  -1       10.40        8.62      1.46 o
   3   5   1       10.40        8.22      1.77 o
   3   5   1       10.40        6.98      1.30 o
  -4  -5  -1        6.54        5.74      1.83 o
   4   5   1        6.54        3.38      1.52 o
  -5  -5  -1        1.82        0.16      1.33 o
   5   5   1        1.82        3.97      1.74 o
  -7   6   1        0.65        1.24      0.78 o
  -7   6   1        0.65        0.81      0.74 o
  -6   6   1       16.17       20.22      1.92 o
  -6   6   1       16.17       21.99      1.95 o
   5  -6  -1        2.49        5.89      0.90 o
  -5   6   1        2.49        3.75      0.56 o
  -5   6   1        2.49        4.37      1.05 o
  -5   6   1        2.49        2.33      0.93 o
  -5   6   1        2.49        5.58      0.71 o
   4  -6  -1        8.09        7.60      1.21 o
  -4   6   1        8.09        4.93      1.18 o
  -4   6   1        8.09        6.76      1.30 o
  -4   6   1        8.09        6.95      0.93 o
  -4   6   1        8.09        7.48      0.90 o
   3  -6  -1       10.98       16.72      1.89 o
  -3   6   1       10.98       13.09      1.40 o
  -3   6   1       10.98       16.04      1.99 o
  -3   6   1       10.98       14.83      1.67 o
  -3   6   1       10.98       12.84      1.86 o
   2  -6  -1        7.41        8.87      1.55 o
  -2   6   1        7.41        8.34      1.58 o
  -2   6   1        7.41        6.23      1.40 o
  -2   6   1        7.41       10.79      1.40 o
  -2   6   1        7.41        7.16      1.58 o
  -2   6   1        7.41        8.87      1.46 o
   1  -6  -1        4.25        1.18      0.90 o
  -1   6   1        4.25        2.61      0.99 o
  -1   6   1        4.25        1.55      1.09 o
  -1   6   1        4.25        3.07      0.93 o
  -1   6   1        4.25        1.67      0.99 o
  -1   6   1        4.25        3.04      1.12 o
   0  -6  -1        2.69        2.64      0.68 o
   0  -6  -1        2.69        3.10      1.24 o
   0   6   1        2.69        2.20      1.18 o
   0   6   1        2.69        2.36      0.87 o
   0   6   1        2.69        3.75      1.15 o
   0   6   1        2.69        2.45      1.05 o
  -1  -6  -1        0.04        0.25      0.56 o
  -1  -6  -1        0.04       -0.42      0.84 o
   1   6   1        0.04        0.47      0.71 o
   1   6   1        0.04        0.47      0.84 o
   1   6   1        0.04       -0.34      0.68 o
   1   6   1        0.04        0.56      0.84 o
  -2  -6  -1       17.54       16.59      2.57 o
   2   6   1       17.54       16.47      2.02 o
   2   6   1       17.54       19.51      2.64 o
   2   6   1       17.54       17.52      2.33 o
  -3  -6  -1        2.61        2.88      1.64 o
   3   6   1        2.61        3.04      1.52 o
  -4  -6  -1        0.15       -0.65      1.30 o
   4   6   1        0.15        1.64      1.55 o
  -5  -6  -1        6.41        5.21      2.08 o
   5   6   1        6.41        8.28      2.30 o
  -6   7   1        0.67        0.62      0.84 o
  -6   7   1        0.67        1.40      0.93 o
   5  -7  -1        7.73        8.44      1.27 o
  -5   7   1        7.73        9.15      1.61 o
  -5   7   1        7.73        8.41      1.55 o
  -5   7   1        7.73        9.18      1.21 o
   4  -7  -1       27.12       33.47      2.54 o
  -4   7   1       27.12       34.30      2.88 o
  -4   7   1       27.12       30.06      2.76 o
  -4   7   1       27.12       33.78      2.33 o
  -4   7   1       27.12       30.33      2.26 o
   3  -7  -1       53.94       54.06      3.60 o
  -3   7   1       53.94       49.78      3.82 o
  -3   7   1       53.94       53.01      3.97 o
  -3   7   1       53.94       58.25      3.47 o
   2  -7  -1      150.77      127.94      6.79 o
  -2   7   1      150.77      117.74      6.58 o
  -2   7   1      150.77      138.77      6.67 o
  -2   7   1      150.77      132.66      7.32 o
   1  -7  -1       81.60       77.48      4.90 o
  -1   7   1       81.60       76.18      4.65 o
  -1   7   1       81.60       72.18      5.27 o
   0  -7  -1      100.71       89.39      5.77 o
   0   7   1      100.71      111.88      6.51 o
   0   7   1      100.71       92.83      5.77 o
  -1  -7  -1       49.42       46.96      3.26 o
  -1  -7  -1       49.42       49.01      4.09 o
   1   7   1       49.42       51.05      3.97 o
   1   7   1       49.42       43.05      3.41 o
   1   7   1       49.42       50.19      4.19 o
  -2  -7  -1        8.59       11.17      2.42 o
   2   7   1        8.59        5.65      1.83 o
  -3  -7  -1        0.02        3.54      1.83 o
   3   7   1        0.02       -0.53      1.05 o
   5  -8  -1       11.43        9.71      1.49 o
  -5   8   1       11.43        8.72      1.77 o
   4  -8  -1        0.15       -0.25      0.90 o
  -4   8   1        0.15        0.65      1.02 o
   3  -8  -1       14.04       10.64      1.89 o
  -3   8   1       14.04        6.58      1.80 o
   2  -8  -1       10.00       12.34      2.14 o
  -2   8   1       10.00       10.98      2.23 o
   1  -8  -1        0.85        4.13      1.58 o
  -1   8   1        0.85        3.04      1.36 o
  -1   8   1        0.85        1.89      1.43 o
   0  -8  -1       17.81       24.72      3.32 o
   0   8   1       17.81       21.06      3.19 o
   0   8   1       17.81       20.04      2.88 o
  -1  -8  -1       12.03       11.94      2.54 o
   1   8   1       12.03       11.41      2.39 o
  -2  -8  -1        0.20        0.28      1.33 o
   2   8   1        0.20        0.78      1.46 o
   0   9  -2        6.54        7.54      1.99 o
   0  -9   2        6.54        7.13      2.14 o
  -1   9  -2        0.77        0.65      1.36 o
   1  -9   2        0.77        1.36      1.43 o
  -2   9  -2       10.70        9.03      2.23 o
   2  -9   2       10.70        8.31      2.05 o
  -3   9  -2        5.79       10.27      2.23 o
   3  -9   2        5.79        5.43      1.67 o
   3   8  -2        0.08        0.09      1.40 o
  -3  -8   2        0.08        0.59      1.49 o
   2   8  -2       27.99       28.69      3.72 o
  -2  -8   2       27.99       37.03      4.28 o
   1   8  -2        0.42       -0.03      1.09 o
  -1  -8   2        0.42        0.81      1.24 o
   0   8  -2        7.54        8.68      1.92 o
   0   8  -2        7.54        7.44      1.95 o
   0  -8   2        7.54        5.06      1.74 o
  -1   8  -2       39.87       37.53      3.82 o
  -1   8  -2       39.87       38.27      3.63 o
   1  -8   2       39.87       36.79      3.91 o
  -2   8  -2        1.31       -0.06      1.09 o
   2  -8   2        1.31        1.95      1.30 o
  -3   8  -2        4.38        5.06      1.58 o
   3  -8   2        4.38        5.46      1.58 o
  -4   8  -2       12.48        9.09      1.95 o
  -4   8  -2       12.48        7.41      1.52 o
   4  -8   2       12.48        9.62      1.80 o
  -5   8  -2        0.00        0.19      0.87 o
   5  -8   2        0.00        0.53      0.99 o
   4   7  -2        1.15       -0.64      1.27 o
  -4  -7   2        1.15        3.72      1.89 o
   3   7  -2        0.02       -0.47      0.93 o
  -3  -7   2        0.02       -0.03      1.33 o
   2   7  -2       34.25       39.33      4.00 o
  -2  -7   2       34.25       32.20      3.75 o
   1   7  -2        0.05       -0.37      0.96 o
   1   7  -2        0.05       -0.45      0.90 o
   1   7  -2        0.05        0.37      0.74 o
  -1  -7   2        0.05        0.22      1.12 o
  -1  -7   2        0.05        0.34      0.68 o
   0   7  -2        0.54        0.22      1.02 o
   0   7  -2        0.54        0.65      0.84 o
   0   7  -2        0.54       -0.28      0.74 o
   0  -7   2        0.54       -0.03      0.53 o
   0  -7   2        0.54       -0.45      0.90 o
  -1   7  -2       52.19       51.05      3.94 o
  -1   7  -2       52.19       46.68      3.54 o
  -1   7  -2       52.19       57.47      3.85 o
   1  -7   2       52.19       46.15      3.72 o
  -2   7  -2       22.81       20.16      2.17 o
  -2   7  -2       22.81       21.90      2.42 o
  -2   7  -2       22.81       21.87      2.70 o
   2  -7   2       22.81       23.48      2.67 o
  -3   7  -2        1.05       -0.28      0.62 o
  -3   7  -2        1.05        0.43      0.68 o
  -3   7  -2        1.05        0.71      0.93 o
  -3   7  -2        1.05       -0.34      0.78 o
   3  -7   2        1.05       -0.43      0.87 o
  -4   7  -2        0.25        0.71      0.99 o
  -4   7  -2        0.25        0.74      0.62 o
  -4   7  -2        0.25        0.43      0.93 o
  -4   7  -2        0.25        0.22      0.65 o
   4  -7   2        0.25       -0.40      0.81 o
  -5   7  -2       20.62       18.98      1.99 o
  -5   7  -2       20.62       25.12      2.73 o
  -5   7  -2       20.62       21.96      1.80 o
  -5   7  -2       20.62       17.40      2.33 o
   5  -7   2       20.62       21.09      2.30 o
  -6   7  -2        0.07       -0.42      0.84 o
  -6   7  -2        0.07        0.22      0.59 o
  -6   7  -2        0.07       -0.45      0.90 o
   6  -7   2        0.07       -0.31      0.62 o
   5   6  -2        0.39        0.25      1.30 o
  -5  -6   2        0.39        0.12      1.36 o
   4   6  -2        0.02        0.37      1.15 o
  -4  -6   2        0.02        0.71      1.24 o
   3   6  -2        4.27        4.16      1.46 o
   3   6  -2        4.27        3.54      1.09 o
  -3  -6   2        4.27        2.48      1.46 o
   2   6  -2       14.67        9.96      1.58 o
   2   6  -2       14.67       13.46      1.58 o
   2   6  -2       14.67       10.86      1.95 o
   2   6  -2       14.67       12.56      2.17 o
  -2  -6   2       14.67       11.97      1.71 o
  -2  -6   2       14.67       11.82      2.14 o
   1   6  -2      131.61      134.89      6.61 o
   1   6  -2      131.61      129.31      7.35 o
   1   6  -2      131.61      134.71      6.39 o
   1   6  -2      131.61      125.80      6.92 o
  -1  -6   2      131.61      133.96      6.39 o
  -1  -6   2      131.61      138.24      6.36 o
  -1  -6   2      131.61      128.66      7.07 o
   0   6  -2      184.04      170.81      9.03 o
   0   6  -2      184.04      183.19      9.15 o
   0   6  -2      184.04      186.63      8.25 o
   0   6  -2      184.04      193.89      8.62 o
   0  -6   2      184.04      149.56      8.47 o
   0  -6   2      184.04      177.11      7.72 o
   0  -6   2      184.04      173.20      7.69 o
  -1   6  -2       35.86       44.60      3.41 o
  -1   6  -2       35.86       43.45      3.38 o
  -1   6  -2       35.86       44.94      3.16 o
  -1   6  -2       35.86       45.19      2.92 o
  -1   6  -2       35.86       45.07      3.19 o
   1  -6   2       35.86       47.80      3.41 o
   1  -6   2       35.86       45.04      2.14 o
  -2   6  -2      163.74      156.51      8.03 o
  -2   6  -2      163.74      155.58      7.13 o
  -2   6  -2      163.74      158.56      7.94 o
  -2   6  -2      163.74      142.86      7.23 o
  -2   6  -2      163.74      160.54      7.16 o
  -2   6  -2      163.74      162.78      7.79 o
   2  -6   2      163.74      155.58      7.54 o
  -3   6  -2       10.52        6.76      1.24 o
  -3   6  -2       10.52        8.25      1.55 o
  -3   6  -2       10.52        8.25      1.18 o
  -3   6  -2       10.52        8.44      1.55 o
  -3   6  -2       10.52        7.82      1.15 o
   3  -6   2       10.52        5.86      1.30 o
  -4   6  -2       31.96       34.65      2.76 o
  -4   6  -2       31.96       35.42      2.30 o
  -4   6  -2       31.96       37.19      2.85 o
  -4   6  -2       31.96       36.63      2.26 o
   4  -6   2       31.96       37.41      2.73 o
  -5   6  -2       16.85       14.76      2.02 o
  -5   6  -2       16.85       17.28      1.49 o
  -5   6  -2       16.85       12.38      1.83 o
  -5   6  -2       16.85       15.91      1.40 o
   5  -6   2       16.85       18.52      1.95 o
  -6   6  -2        0.02        0.09      0.74 o
  -6   6  -2        0.02       -0.20      0.40 o
  -6   6  -2        0.02        0.47      0.84 o
   6  -6   2        0.02        0.93      0.62 o
  -7   6  -2        5.48        2.54      1.12 o
  -7   6  -2        5.48        4.31      1.33 o
  -7   6  -2        5.48        2.61      0.74 o
   6   5  -2        2.37       -0.48      0.96 o
  -6  -5   2        2.37        3.50      1.77 o
   5   5  -2       14.11       14.14      2.42 o
  -5  -5   2       14.11       10.11      2.54 o
  -5  -5   2       14.11       13.83      2.57 o
   4   5  -2       59.16       54.90      3.97 o
  -4  -5   2       59.16       44.07      4.00 o
  -4  -5   2       59.16       48.51      3.94 o
  -4  -5   2       59.16       51.36      3.57 o
   3   5  -2      110.24      109.89      5.58 o
   3   5  -2      110.24      109.18      4.99 o
   3   5  -2      110.24      106.82      6.17 o
  -3  -5   2      110.24      122.92      7.01 o
  -3  -5   2      110.24      119.82      6.42 o
  -3  -5   2      110.24      117.12      5.92 o
   2   5  -2       31.24       29.68      2.26 o
   2   5  -2       31.24       30.52      2.79 o
   2   5  -2       31.24       26.58      1.92 o
   2   5  -2       31.24       29.59      2.57 o
  -2  -5   2       31.24       29.12      3.16 o
  -2  -5   2       31.24       30.15      2.98 o
  -2  -5   2       31.24       30.06      2.26 o
   1   5  -2       63.21       56.42      3.38 o
   1   5  -2       63.21       61.29      4.06 o
   1   5  -2       63.21       63.27      4.06 o
   1   5  -2       63.21       61.32      3.82 o
   1   5  -2       63.21       59.61      3.54 o
  -1  -5   2       63.21       68.45      4.09 o
  -1  -5   2       63.21       66.13      3.47 o
  -1  -5   2       63.21       66.00      4.34 o
   0   5  -2      226.44      222.02      9.77 o
   0   5  -2      226.44      238.80     10.51 o
   0   5  -2      226.44      221.89      9.52 o
   0   5  -2      226.44      217.68     10.42 o
   0  -5   2      226.44      225.31      9.27 o
   0  -5   2      226.44      214.39      9.89 o
   0  -5   2      226.44      217.02     10.55 o
   0  -5   2      226.44      195.87      9.24 o
  -1   5  -2       10.17       11.54      1.58 o
  -1   5  -2       10.17       11.04      1.64 o
  -1   5  -2       10.17       11.63      1.33 o
  -1   5  -2       10.17       10.48      1.58 o
  -1   5  -2       10.17       12.62      1.61 o
   1  -5   2       10.17       10.36      0.84 o
   1  -5   2       10.17       12.28      1.77 o
   1  -5   2       10.17       10.14      0.81 o
   1  -5   2       10.17       14.73      1.77 o
  -2   5  -2        2.25        3.01      0.96 o
  -2   5  -2        2.25        3.72      0.87 o
  -2   5  -2        2.25        3.19      0.96 o
  -2   5  -2        2.25        3.23      0.93 o
  -2   5  -2        2.25        2.73      0.68 o
  -2   5  -2        2.25        3.13      0.71 o
   2  -5   2        2.25        3.88      0.99 o
   2  -5   2        2.25        3.16      0.96 o
  -3   5  -2      111.71      111.88      5.89 o
  -3   5  -2      111.71      112.40      5.83 o
  -3   5  -2      111.71      111.41      5.30 o
  -3   5  -2      111.71      109.86      5.15 o
  -3   5  -2      111.71      118.92      5.96 o
  -3   5  -2      111.71      112.75      5.09 o
   3  -5   2      111.71      110.67      5.27 o
   3  -5   2      111.71      114.14      5.52 o
   3  -5   2      111.71      120.07      6.02 o
  -4   5  -2        2.37        2.05      1.02 o
  -4   5  -2        2.37        2.02      0.56 o
  -4   5  -2        2.37        2.51      0.74 o
  -4   5  -2        2.37        1.46      0.81 o
  -4   5  -2        2.37        2.88      0.87 o
  -4   5  -2        2.37        2.76      0.59 o
   4  -5   2        2.37        0.59      0.96 o
   4  -5   2        2.37        2.11      0.84 o
   4  -5   2        2.37        1.99      0.74 o
  -5   5  -2        1.56        1.49      0.50 o
  -5   5  -2        1.56        1.55      0.81 o
  -5   5  -2        1.56        1.36      0.81 o
  -5   5  -2        1.56        1.36      0.43 o
   5  -5   2        1.56        2.33      1.12 o
   5  -5   2        1.56        2.57      0.81 o
  -6   5  -2        1.13        2.05      0.90 o
  -6   5  -2        1.13        2.20      0.59 o
  -6   5  -2        1.13        1.40      0.90 o
  -6   5  -2        1.13        2.14      0.53 o
   6  -5   2        1.13        1.89      0.68 o
   6  -5   2        1.13        2.23      1.15 o
  -7   5  -2        0.33        0.43      0.50 o
  -7   5  -2        0.33        1.40      0.93 o
  -7   5  -2        0.33        0.56      0.74 o
   7   4  -2       19.73       19.94      2.76 o
  -7  -4   2       19.73       18.33      3.29 o
   6   4  -2        0.01        0.06      1.05 o
  -6  -4   2        0.01       -0.03      1.21 o
  -6  -4   2        0.01       -0.45      0.90 o
   5   4  -2      135.77      106.26      6.39 o
  -5  -4   2      135.77      114.14      6.54 o
  -5  -4   2      135.77      116.93      7.16 o
  -5  -4   2      135.77      124.87      6.30 o
   4   4  -2       64.96       65.85      4.37 o
  -4  -4   2       64.96       69.57      4.50 o
  -4  -4   2       64.96       72.11      4.16 o
  -4  -4   2       64.96       71.46      4.93 o
   3   4  -2       71.42       55.49      2.73 o
   3   4  -2       71.42       62.37      3.91 o
   3   4  -2       71.42       55.30      3.78 o
   3   4  -2       71.42       62.19      3.38 o
  -3  -4   2       71.42       61.38      4.31 o
  -3  -4   2       71.42       63.77      3.94 o
  -3  -4   2       71.42       63.09      4.06 o
  -3  -4   2       71.42       59.83      3.47 o
   2   4  -2      327.16      350.12     14.24 o
   2   4  -2      327.16      337.09     14.58 o
   2   4  -2      327.16      324.59     15.57 o
   2   4  -2      327.16      339.14     13.62 o
  -2  -4   2      327.16      353.00     14.39 o
  -2  -4   2      327.16      331.57     14.61 o
  -2  -4   2      327.16      362.03     15.51 o
  -2  -4   2      327.16      351.27     15.69 o
   1   4  -2      131.76      128.19      5.86 o
   1   4  -2      131.76      121.80      6.48 o
   1   4  -2      131.76      124.47      6.08 o
   1   4  -2      131.76      132.97      5.71 o
   1   4  -2      131.76      129.71      6.51 o
  -1  -4   2      131.76      127.01      6.27 o
  -1  -4   2      131.76      132.69      6.73 o
  -1  -4   2      131.76      126.92      5.86 o
   0   4  -2       60.71       62.22      3.63 o
   0   4  -2       60.71       61.66      3.41 o
   0   4  -2       60.71       59.43      3.23 o
   0   4  -2       60.71       64.45      3.66 o
   0  -4   2       60.71       58.99      3.01 o
   0  -4   2       60.71       64.27      3.54 o
   0  -4   2       60.71       55.68      3.60 o
   0  -4   2       60.71       63.37      3.04 o
  -1   4  -2      824.55      845.95     32.78 o
  -1   4  -2      824.55      867.17     32.72 o
  -1   4  -2      824.55      831.28     32.69 o
  -1   4  -2      824.55      837.70     32.47 o
  -1   4  -2      824.55      769.59     34.92 o
  -1   4  -2      824.55      828.33     34.86 o
   1  -4   2      824.55      839.90     32.51 o
   1  -4   2      824.55      823.40     32.26 o
   1  -4   2      824.55      838.76     32.29 o
   1  -4   2      824.55      852.68     34.83 o
   1  -4   2      824.55      831.72     32.88 o
  -2   4  -2       13.39        8.13      1.09 o
  -2   4  -2       13.39        9.52      0.96 o
  -2   4  -2       13.39        8.65      1.33 o
  -2   4  -2       13.39       11.35      1.33 o
  -2   4  -2       13.39        7.38      1.15 o
  -2   4  -2       13.39        9.49      0.99 o
   2  -4   2       13.39        9.06      1.33 o
   2  -4   2       13.39        9.21      1.21 o
   2  -4   2       13.39        9.74      1.18 o
  -3   4  -2        1.89        2.57      0.62 o
  -3   4  -2        1.89        2.76      0.81 o
  -3   4  -2        1.89        2.33      0.71 o
  -3   4  -2        1.89        2.33      0.47 o
  -3   4  -2        1.89        2.11      0.47 o
  -3   4  -2        1.89        1.83      0.84 o
   3  -4   2        1.89        3.19      0.71 o
   3  -4   2        1.89        2.95      0.81 o
   3  -4   2        1.89        2.36      0.84 o
  -4   4  -2        2.22        1.58      0.68 o
  -4   4  -2        2.22        1.09      0.84 o
  -4   4  -2        2.22        1.83      0.37 o
  -4   4  -2        2.22        1.64      0.56 o
  -4   4  -2        2.22        1.67      0.37 o
  -4   4  -2        2.22        2.45      0.78 o
   4  -4   2        2.22        1.15      0.62 o
   4  -4   2        2.22        0.96      0.37 o
   4  -4   2        2.22        0.93      0.90 o
  -5   4  -2       33.35       30.89      1.61 o
  -5   4  -2       33.35       28.81      2.57 o
  -5   4  -2       33.35       29.16      1.55 o
  -5   4  -2       33.35       38.40      2.51 o
  -5   4  -2       33.35       29.93      2.26 o
  -5   4  -2       33.35       33.93      2.11 o
   5  -4   2       33.35       31.95      2.05 o
   5  -4   2       33.35       32.41      1.86 o
   5  -4   2       33.35       30.89      2.67 o
  -6   4  -2       10.93       13.24      1.02 o
  -6   4  -2       10.93       12.22      1.74 o
  -6   4  -2       10.93       11.07      0.93 o
  -6   4  -2       10.93       13.34      1.67 o
   6  -4   2       10.93       12.62      2.08 o
   6  -4   2       10.93       11.45      1.33 o
  -7   4  -2        1.63        1.36      0.53 o
  -7   4  -2        1.63        2.17      0.99 o
  -7   4  -2        1.63        2.57      1.09 o
   7  -4   2        1.63        3.16      0.71 o
   7  -4   2        1.63        0.22      1.09 o
  -8   4  -2        0.20        0.65      0.65 o
  -8   4  -2        0.20        0.96      0.90 o
  -8   4  -2        0.20        0.68      1.02 o
   7   3  -2       27.03       31.05      3.29 o
  -7  -3   2       27.03       31.79      4.09 o
  -7  -3   2       27.03       25.93      2.82 o
   6   3  -2        0.17        0.00      1.05 o
  -6  -3   2        0.17        1.46      1.18 o
  -6  -3   2        0.17        0.12      0.93 o
  -6  -3   2        0.17        0.40      0.78 o
   5   3  -2        6.52       13.52      1.99 o
  -5  -3   2        6.52       12.53      2.05 o
  -5  -3   2        6.52       11.91      1.99 o
  -5  -3   2        6.52       11.94      2.14 o
  -5  -3   2        6.52       15.76      1.83 o
   4   3  -2       59.54       54.71      2.67 o
   4   3  -2       59.54       53.63      3.47 o
  -4  -3   2       59.54       56.30      3.26 o
  -4  -3   2       59.54       59.92      4.06 o
  -4  -3   2       59.54       53.10      3.63 o
  -4  -3   2       59.54       51.55      3.60 o
   3   3  -2        3.20        0.25      0.59 o
   3   3  -2        3.20       -0.22      0.62 o
   3   3  -2        3.20        0.22      0.19 o
   3   3  -2        3.20       -0.12      0.37 o
   2   3  -2       12.33       12.53      0.90 o
   2   3  -2       12.33       15.23      1.67 o
   2   3  -2       12.33       13.09      1.15 o
  -2  -3   2       12.33       13.90      1.40 o
  -2  -3   2       12.33       13.62      1.74 o
  -2  -3   2       12.33       13.34      1.55 o
  -2  -3   2       12.33       11.23      1.43 o
   1   3  -2       60.18       56.14      2.70 o
   1   3  -2       60.18       52.95      3.23 o
   1   3  -2       60.18       58.37      3.10 o
   1   3  -2       60.18       55.71      3.29 o
   1   3  -2       60.18       59.15      2.88 o
  -1  -3   2       60.18       54.81      3.19 o
  -1  -3   2       60.18       57.41      3.38 o
  -1  -3   2       60.18       54.00      3.16 o
  -1  -3   2       60.18       56.79      2.85 o
   0   3  -2       90.17       77.64      3.85 o
   0   3  -2       90.17       76.33      4.13 o
   0   3  -2       90.17       78.94      3.75 o
   0   3  -2       90.17       80.15      4.13 o
   0  -3   2       90.17       78.63      3.63 o
   0  -3   2       90.17       81.36      3.75 o
   0  -3   2       90.17       81.61      4.09 o
   0  -3   2       90.17       81.73      3.66 o
   0  -3   2       90.17       84.61      4.03 o
  -1   3  -2      543.07      519.35     22.89 o
  -1   3  -2      543.07      558.86     21.53 o
  -1   3  -2      543.07      546.89     21.46 o
  -1   3  -2      543.07      529.21     21.43 o
  -1   3  -2      543.07      538.95     22.92 o
  -1   3  -2      543.07      546.89     21.43 o
   1  -3   2      543.07      554.27     21.62 o
   1  -3   2      543.07      557.46     22.83 o
   1  -3   2      543.07      554.92     21.43 o
   1  -3   2      543.07      562.12     21.18 o
   1  -3   2      543.07      540.78     21.15 o
   1  -3   2      543.07      537.40     21.49 o
  -2   3  -2      326.98      340.66     12.87 o
  -2   3  -2      326.98      323.63     13.24 o
  -2   3  -2      326.98      312.90     12.81 o
  -2   3  -2      326.98      325.83     13.00 o
  -2   3  -2      326.98      325.06     13.90 o
  -2   3  -2      326.98      339.23     13.96 o
   2  -3   2      326.98      309.61     13.00 o
   2  -3   2      326.98      323.51     13.31 o
   2  -3   2      326.98      316.00     13.18 o
  -3   3  -2       92.42       98.35      4.31 o
  -3   3  -2       92.42       94.29      4.75 o
  -3   3  -2       92.42       94.17      3.91 o
  -3   3  -2       92.42       93.61      4.65 o
  -3   3  -2       92.42       87.56      3.88 o
  -3   3  -2       92.42       98.79      4.71 o
   3  -3   2       92.42       92.00      4.19 o
   3  -3   2       92.42       96.77      4.81 o
   3  -3   2       92.42       97.11      4.47 o
  -4   3  -2       70.74       61.75      3.38 o
  -4   3  -2       70.74       58.47      3.29 o
  -4   3  -2       70.74       61.23      3.04 o
  -4   3  -2       70.74       63.24      2.57 o
  -4   3  -2       70.74       59.99      2.54 o
  -4   3  -2       70.74       55.74      3.44 o
   4  -3   2       70.74       62.50      3.60 o
   4  -3   2       70.74       63.58      3.19 o
  -5   3  -2        5.18        7.16      0.65 o
  -5   3  -2        5.18        7.79      1.43 o
  -5   3  -2        5.18        6.67      1.18 o
  -5   3  -2        5.18        6.67      0.59 o
  -5   3  -2        5.18        6.73      1.15 o
   5  -3   2        5.18        8.19      0.93 o
   5  -3   2        5.18        8.47      1.43 o
   5  -3   2        5.18        7.51      1.09 o
  -6   3  -2        4.14        4.16      0.68 o
  -6   3  -2        4.14        3.50      1.30 o
  -6   3  -2        4.14        3.97      1.05 o
  -6   3  -2        4.14        3.04      0.56 o
  -6   3  -2        4.14        3.26      1.05 o
   6  -3   2        4.14        4.22      1.15 o
   6  -3   2        4.14        3.63      0.93 o
  -7   3  -2       17.09       18.58      2.20 o
  -7   3  -2       17.09       16.47      2.30 o
  -7   3  -2       17.09       21.46      1.61 o
  -7   3  -2       17.09       21.25      1.64 o
   7  -3   2       17.09       22.15      2.70 o
   7  -3   2       17.09       18.49      1.67 o
  -8   3  -2        2.75        1.99      0.78 o
  -8   3  -2        2.75        1.18      1.05 o
  -8   3  -2        2.75        2.02      1.21 o
   8   2  -2        1.08        1.55      1.12 o
  -8  -2   2        1.08        0.62      0.99 o
  -8  -2   2        1.08        4.31      1.86 o
   7   2  -2        7.50        8.81      1.71 o
  -7  -2   2        7.50        8.28      2.08 o
  -7  -2   2        7.50        8.00      1.46 o
   6   2  -2       29.81       33.13      2.76 o
  -6  -2   2       29.81       28.60      2.92 o
  -6  -2   2       29.81       29.84      2.39 o
  -6  -2   2       29.81       27.29      3.16 o
  -6  -2   2       29.81       28.57      2.70 o
   5   2  -2      119.46      132.47      6.27 o
  -5  -2   2      119.46      111.97      6.14 o
  -5  -2   2      119.46      123.32      6.61 o
  -5  -2   2      119.46      131.48      7.10 o
  -5  -2   2      119.46      126.67      5.92 o
   4   2  -2       44.22       45.81      2.88 o
  -4  -2   2       44.22       49.78      3.04 o
  -4  -2   2       44.22       47.11      3.13 o
  -4  -2   2       44.22       46.93      2.67 o
  -4  -2   2       44.22       50.00      3.41 o
   3   2  -2      412.64      434.20     17.37 o
   3   2  -2      412.64      430.51     18.30 o
   3   2  -2      412.64      448.91     16.81 o
  -3  -2   2      412.64      402.54     17.40 o
  -3  -2   2      412.64      408.65     18.70 o
  -3  -2   2      412.64      413.89     18.39 o
  -3  -2   2      412.64      454.86     17.25 o
   2   2  -2       87.07       84.21      4.13 o
   2   2  -2       87.07       78.75      3.60 o
   2   2  -2       87.07       78.50      3.19 o
   2   2  -2       87.07       81.36      3.94 o
  -2  -2   2       87.07       84.95      4.28 o
  -2  -2   2       87.07       76.24      3.75 o
  -2  -2   2       87.07       80.15      4.13 o
  -2  -2   2       87.07       86.16      4.00 o
   1   2  -2       15.14       12.07      1.12 o
   1   2  -2       15.14       12.50      0.81 o
   1   2  -2       15.14       11.88      0.93 o
   1   2  -2       15.14        9.37      1.12 o
   1   2  -2       15.14       14.33      1.21 o
  -1  -2   2       15.14       12.78      1.12 o
  -1  -2   2       15.14       12.75      1.12 o
  -1  -2   2       15.14       12.19      0.96 o
  -1  -2   2       15.14       12.72      0.81 o
  -1  -2   2       15.14       11.38      1.18 o
   0   2  -2       15.30       12.65      1.05 o
   0   2  -2       15.30       14.70      1.02 o
   0   2  -2       15.30       16.72      1.18 o
   0   2  -2       15.30       14.73      1.18 o
   0   2  -2       15.30       14.73      1.21 o
   0  -2   2       15.30       15.94      1.21 o
   0  -2   2       15.30       13.40      1.21 o
   0  -2   2       15.30       15.97      0.99 o
   0  -2   2       15.30       14.11      0.96 o
   0  -2   2       15.30       16.78      1.05 o
  -2   2  -2      548.58      557.56     21.80 o
  -2   2  -2      548.58      580.88     23.42 o
  -2   2  -2      548.58      575.33     23.42 o
  -2   2  -2      548.58      555.20     21.96 o
  -2   2  -2      548.58      559.48     22.02 o
  -2   2  -2      548.58      578.09     21.84 o
   2  -2   2      548.58      584.54     22.11 o
   2  -2   2      548.58      584.20     21.96 o
   2  -2   2      548.58      498.53     23.14 o
   2  -2   2      548.58      554.05     21.96 o
  -3   2  -2      117.33       97.36      4.93 o
  -3   2  -2      117.33      101.86      4.90 o
  -3   2  -2      117.33      106.85      4.22 o
  -3   2  -2      117.33      100.68      4.19 o
  -3   2  -2      117.33      103.47      4.96 o
  -3   2  -2      117.33      109.71      4.62 o
   3  -2   2      117.33      102.26      4.90 o
   3  -2   2      117.33      104.77      4.56 o
   3  -2   2      117.33      104.06      4.71 o
  -4   2  -2        5.74        7.01      1.12 o
  -4   2  -2        5.74        6.61      0.62 o
  -4   2  -2        5.74        6.48      0.56 o
  -4   2  -2        5.74        9.31      1.15 o
  -4   2  -2        5.74        5.27      1.02 o
   4  -2   2        5.74        5.55      0.99 o
   4  -2   2        5.74        5.43      1.09 o
   4  -2   2        5.74        8.99      0.99 o
  -5   2  -2       19.52       17.49      1.92 o
  -5   2  -2       19.52       12.44      1.55 o
  -5   2  -2       19.52       15.82      1.12 o
  -5   2  -2       19.52       16.84      1.89 o
  -5   2  -2       19.52       17.18      1.64 o
  -5   2  -2       19.52       16.87      1.09 o
   5  -2   2       19.52       21.43      1.49 o
   5  -2   2       19.52       15.60      1.64 o
   5  -2   2       19.52       16.53      1.86 o
  -6   2  -2       75.97       85.85      4.09 o
  -6   2  -2       75.97       88.46      4.19 o
  -6   2  -2       75.97       90.38      5.18 o
  -6   2  -2       75.97       80.46      4.84 o
   6  -2   2       75.97       95.19      4.93 o
   6  -2   2       75.97       83.65      4.40 o
  -7   2  -2       28.62       33.59      2.26 o
  -7   2  -2       28.62       33.47      2.26 o
  -7   2  -2       28.62       27.73      2.64 o
  -7   2  -2       28.62       28.85      3.16 o
   7  -2   2       28.62       33.59      2.39 o
   7  -2   2       28.62       35.76      2.82 o
  -8   2  -2        5.62        4.50      1.58 o
   8  -2   2        5.62        4.44      1.02 o
   8   1  -2        0.82        0.03      0.74 o
  -8  -1   2        0.82        1.46      1.43 o
   7   1  -2       35.32       39.21      2.85 o
  -7  -1   2       35.32       39.58      3.54 o
  -7  -1   2       35.32       39.45      3.41 o
  -7  -1   2       35.32       42.09      2.82 o
   6   1  -2      125.94      135.08      6.27 o
  -6  -1   2      125.94      127.79      6.70 o
  -6  -1   2      125.94      118.92      6.23 o
  -6  -1   2      125.94      135.61      7.13 o
  -6  -1   2      125.94      128.22      5.96 o
   5   1  -2       44.83       39.89      2.70 o
   5   1  -2       44.83       44.48      2.79 o
  -5  -1   2       44.83       45.66      3.16 o
  -5  -1   2       44.83       49.50      3.07 o
  -5  -1   2       44.83       44.39      2.79 o
  -5  -1   2       44.83       44.23      2.45 o
   4   1  -2     1084.82     1139.68     44.66 o
   4   1  -2     1084.82     1126.44     44.57 o
  -4  -1   2     1084.82     1123.71     47.39 o
  -4  -1   2     1084.82     1191.35     47.64 o
  -4  -1   2     1084.82     1166.98     44.54 o
  -4  -1   2     1084.82     1136.33     44.63 o
   3   1  -2       12.60       14.14      1.36 o
   3   1  -2       12.60       15.29      1.40 o
  -3  -1   2       12.60       11.94      1.33 o
  -3  -1   2       12.60       13.83      0.99 o
  -3  -1   2       12.60       14.73      1.30 o
  -3  -1   2       12.60       11.63      1.24 o
   2   1  -2      888.91      934.23     34.43 o
   2   1  -2      888.91      844.21     36.38 o
   2   1  -2      888.91      889.16     34.34 o
  -2  -1   2      888.91      853.77     36.48 o
  -2  -1   2      888.91      876.81     34.34 o
  -2  -1   2      888.91      927.53     36.60 o
  -2  -1   2      888.91      892.42     34.40 o
   1   1  -2       24.19       17.34      1.18 o
   1   1  -2       24.19       15.26      1.12 o
   1   1  -2       24.19       16.41      1.12 o
   1   1  -2       24.19       20.01      1.24 o
   1   1  -2       24.19       17.18      0.96 o
  -1  -1   2       24.19       17.12      1.02 o
  -1  -1   2       24.19       17.34      1.18 o
  -1  -1   2       24.19       16.38      0.87 o
  -1  -1   2       24.19       19.14      1.21 o
  -1  -1   2       24.19       16.10      1.15 o
   0   1  -2       76.24       71.15      3.01 o
   0   1  -2       76.24       62.37      3.13 o
   0   1  -2       76.24       67.99      3.13 o
   0   1  -2       76.24       60.33      2.88 o
   0   1  -2       76.24       66.75      2.92 o
   0  -1   2       76.24       69.14      3.01 o
   0  -1   2       76.24       68.17      2.88 o
   0  -1   2       76.24       67.83      3.16 o
   0  -1   2       76.24       69.85      3.13 o
   0  -1   2       76.24       68.73      2.88 o
   0  -1   2       76.24       57.32      2.85 o
   0  -1   2       76.24       67.71      2.92 o
  -1   1  -2        0.72        0.31      0.22 o
  -1   1  -2        0.72        0.06      0.31 o
  -1   1  -2        0.72        0.22      0.31 o
  -1   1  -2        0.72        0.12      0.25 o
  -1   1  -2        0.72        0.37      0.34 o
  -1   1  -2        0.72        0.40      0.34 o
  -1   1  -2        0.72        0.31      0.37 o
   1  -1   2        0.72        0.31      0.19 o
   1  -1   2        0.72       -0.14      0.28 o
   1  -1   2        0.72        0.40      0.31 o
   1  -1   2        0.72        0.84      0.37 o
   1  -1   2        0.72        0.93      0.25 o
   1  -1   2        0.72        0.47      0.37 o
   1  -1   2        0.72        1.15      0.47 o
  -2   1  -2       78.13       76.74      3.19 o
  -2   1  -2       78.13       71.96      3.38 o
  -2   1  -2       78.13       74.56      3.44 o
  -2   1  -2       78.13       73.23      3.60 o
  -2   1  -2       78.13       72.18      3.66 o
  -2   1  -2       78.13       74.16      3.16 o
   2  -1   2       78.13       72.33      3.41 o
   2  -1   2       78.13       73.26      3.47 o
   2  -1   2       78.13       76.30      3.35 o
   2  -1   2       78.13       71.93      3.47 o
  -3   1  -2      143.42      142.12      6.33 o
  -3   1  -2      143.42      142.89      6.73 o
  -3   1  -2      143.42      154.90      6.92 o
  -3   1  -2      143.42      153.28      6.05 o
  -3   1  -2      143.42      138.77      6.02 o
  -3   1  -2      143.42      148.07      6.33 o
   3  -1   2      143.42      148.66      6.30 o
   3  -1   2      143.42      142.52      6.36 o
   3  -1   2      143.42      147.42      6.42 o
  -4   1  -2       31.48       35.36      2.26 o
  -4   1  -2       31.48       31.58      1.77 o
  -4   1  -2       31.48       29.81      2.05 o
  -4   1  -2       31.48       34.12      2.42 o
  -4   1  -2       31.48       32.51      1.77 o
   4  -1   2       31.48       29.87      2.14 o
   4  -1   2       31.48       32.63      2.20 o
   4  -1   2       31.48       31.14      2.05 o
  -5   1  -2        8.57       11.26      1.15 o
  -5   1  -2        8.57       11.60      1.15 o
  -5   1  -2        8.57       10.45      1.61 o
  -5   1  -2        8.57        9.62      1.43 o
  -5   1  -2        8.57        9.68      1.40 o
   5  -1   2        8.57       12.62      1.46 o
   5  -1   2        8.57        8.25      1.33 o
   5  -1   2        8.57       10.36      1.40 o
  -6   1  -2       27.55       21.80      1.86 o
  -6   1  -2       27.55       25.12      2.33 o
  -6   1  -2       27.55       26.55      2.82 o
  -6   1  -2       27.55       22.92      1.83 o
  -6   1  -2       27.55       24.57      2.61 o
   6  -1   2       27.55       30.68      2.36 o
   6  -1   2       27.55       24.13      2.30 o
  -7   1  -2        2.24        2.02      0.84 o
  -7   1  -2        2.24        2.11      1.12 o
  -7   1  -2        2.24        4.06      1.43 o
   7  -1   2        2.24        1.71      1.02 o
  -8   1  -2        1.86        5.58      1.86 o
   8  -1   2        1.86        1.83      1.02 o
   8   0  -2       56.96       45.47      2.88 o
  -8   0   2       56.96       48.98      3.66 o
  -8   0   2       56.96       51.05      4.03 o
   7   0  -2       25.34       25.99      2.02 o
  -7   0   2       25.34       25.87      2.39 o
  -7   0   2       25.34       27.08      1.92 o
  -7   0   2       25.34       29.84      2.76 o
   6   0  -2      214.58      197.73      8.44 o
  -6   0   2      214.58      190.72      9.43 o
  -6   0   2      214.58      197.20      8.62 o
  -6   0   2      214.58      198.07      8.19 o
  -6   0   2      214.58      196.15      9.18 o
   5   0  -2       73.15       65.79      3.19 o
  -5   0   2       73.15       62.56      3.44 o
  -5   0   2       73.15       63.99      3.69 o
  -5   0   2       73.15       63.89      2.70 o
  -5   0   2       73.15       60.98      3.07 o
  -5   0   2       73.15       65.07      3.26 o
  -5   0   2       73.15       61.63      2.73 o
   4   0  -2      524.89      449.09     17.90 o
  -4   0   2      524.89      455.92     17.71 o
  -4   0   2      524.89      464.07     17.96 o
  -4   0   2      524.89      473.35     19.20 o
  -4   0   2      524.89      431.44     19.01 o
   3   0  -2     2204.32     2295.40     86.16 o
  -3   0   2     2204.32     2208.71     84.95 o
  -3   0   2     2204.32     2268.29     91.56 o
  -3   0   2     2204.32     2242.51     86.20 o
   2   0  -2      109.31      126.95      4.93 o
  -2   0   2      109.31      124.87      5.21 o
  -2   0   2      109.31      108.78      5.21 o
  -2   0   2      109.31      128.75      4.96 o
   1   0  -2      752.94      750.27     28.19 o
   1   0  -2      752.94      769.71     29.87 o
   1   0  -2      752.94      742.85     28.16 o
   1   0  -2      752.94      724.99     29.84 o
  -1   0   2      752.94      730.32     28.19 o
  -1   0   2      752.94      698.53     29.87 o
  -1   0   2      752.94      715.53     28.16 o
   0   0  -2      908.04      914.06     33.41 o
   0   0  -2      908.04      849.80     35.42 o
   0   0  -2      908.04      883.64     33.44 o
   0   0  -2      908.04      888.69     33.37 o
   0   0   2      908.04      860.68     33.37 o
   0   0   2      908.04      815.96     35.42 o
   0   0   2      908.04      860.84     33.41 o
   0   0   2      908.04      861.21     35.42 o
  -2   0  -2      943.35      939.59     37.19 o
  -2   0  -2      943.35      937.54     34.89 o
  -2   0  -2      943.35      874.43     37.00 o
  -2   0  -2      943.35      932.33     34.86 o
   2   0   2      943.35      907.43     34.68 o
   2   0   2      943.35      904.51     34.65 o
   2   0   2      943.35      878.24     34.92 o
   2   0   2      943.35      780.94     34.77 o
   2   0   2      943.35      917.04     36.94 o
  -3   0  -2       71.24       78.29      3.97 o
  -3   0  -2       71.24       71.99      3.66 o
  -3   0  -2       71.24       74.78      4.06 o
  -3   0  -2       71.24       69.85      3.47 o
   3   0   2       71.24       74.91      3.50 o
   3   0   2       71.24       70.53      3.75 o
   3   0   2       71.24       71.59      3.66 o
   3   0   2       71.24       74.94      3.72 o
  -4   0  -2       32.72       30.49      2.36 o
  -4   0  -2       32.72       34.55      2.08 o
  -4   0  -2       32.72       37.44      2.73 o
  -4   0  -2       32.72       38.55      2.51 o
   4   0   2       32.72       34.65      2.14 o
   4   0   2       32.72       34.52      2.45 o
   4   0   2       32.72       33.03      2.23 o
  -5   0  -2       12.11       10.33      1.58 o
  -5   0  -2       12.11        9.40      1.64 o
  -5   0  -2       12.11        9.58      1.21 o
  -5   0  -2       12.11        8.19      1.36 o
   5   0   2       12.11        9.77      1.24 o
   5   0   2       12.11        9.43      1.55 o
  -6   0  -2      100.68      113.15      5.65 o
  -6   0  -2      100.68      111.20      5.86 o
  -6   0  -2      100.68      106.51      6.61 o
  -6   0  -2      100.68      111.69      6.27 o
   6   0   2      100.68      116.31      5.49 o
   6   0   2      100.68      118.83      5.99 o
  -7   0  -2        9.13       11.63      1.67 o
  -7   0  -2        9.13        8.37      1.99 o
   7   0   2        9.13        8.93      1.64 o
  -8   0  -2        0.59        0.06      1.18 o
   8   0   2        0.59        1.58      1.09 o
  -8   1   2       29.74       25.56      2.39 o
  -8   1   2       29.74       24.47      2.79 o
   7  -1  -2       16.15       18.64      1.27 o
  -7   1   2       16.15       15.88      1.99 o
  -7   1   2       16.15       16.22      1.05 o
  -7   1   2       16.15       15.29      1.05 o
  -7   1   2       16.15       12.72      1.64 o
   6  -1  -2       11.05       14.48      1.05 o
   6  -1  -2       11.05       14.11      0.99 o
  -6   1   2       11.05       13.65      1.58 o
  -6   1   2       11.05       13.74      1.46 o
  -6   1   2       11.05       14.95      1.61 o
   5  -1  -2        3.81        3.94      0.50 o
   5  -1  -2        3.81        3.82      0.50 o
  -5   1   2        3.81        3.50      0.56 o
  -5   1   2        3.81        3.63      0.71 o
  -5   1   2        3.81        2.17      0.71 o
  -5   1   2        3.81        3.57      0.62 o
   4  -1  -2       52.58       44.70      1.80 o
   4  -1  -2       52.58       38.27      1.77 o
  -4   1   2       52.58       38.65      1.95 o
  -4   1   2       52.58       46.43      2.08 o
  -4   1   2       52.58       42.49      2.39 o
  -4   1   2       52.58       40.48      1.89 o
  -3   1   2        8.09        4.44      0.74 o
  -2   1   2       35.62       28.94      1.15 o
  -2   1   2       35.62       25.31      1.15 o
   1  -1  -2       92.12       88.03      3.97 o
   1  -1  -2       92.12       94.04      3.91 o
   1  -1  -2       92.12       95.75      3.91 o
   1  -1  -2       92.12       93.98      4.00 o
  -1   1   2       92.12       97.27      4.09 o
  -1   1   2       92.12      101.05      3.94 o
  -1   1   2       92.12       92.71      4.09 o
   0  -1  -2      776.97      738.32     30.06 o
   0  -1  -2      776.97      728.06     28.38 o
   0  -1  -2      776.97      718.16     28.35 o
   0  -1  -2      776.97      743.84     28.35 o
   0   1   2      776.97      754.39     30.09 o
   0   1   2      776.97      728.06     30.18 o
   0   1   2      776.97      672.07     28.35 o
   0   1   2      776.97      761.52     28.41 o
  -1  -1  -2       65.31       74.32      3.88 o
  -1  -1  -2       65.31       78.22      3.47 o
  -1  -1  -2       65.31       73.48      3.75 o
  -1  -1  -2       65.31       75.15      3.57 o
   1   1   2       65.31       77.88      3.91 o
   1   1   2       65.31       74.97      3.78 o
   1   1   2       65.31       78.66      3.69 o
  -2  -1  -2        1.25        0.16      0.43 o
  -2  -1  -2        1.25        1.36      0.50 o
  -2  -1  -2        1.25        1.05      0.62 o
  -2  -1  -2        1.25        1.05      0.59 o
   2   1   2        1.25        0.78      0.62 o
   2   1   2        1.25        1.21      0.40 o
   2   1   2        1.25        1.61      0.59 o
  -3  -1  -2      270.04      254.99     11.94 o
  -3  -1  -2      270.04      262.03     10.89 o
  -3  -1  -2      270.04      254.18     11.69 o
  -3  -1  -2      270.04      264.82     11.10 o
   3   1   2      270.04      264.45     11.17 o
   3   1   2      270.04      267.95     10.55 o
   3   1   2      270.04      274.28     11.69 o
   3   1   2      270.04      243.57     10.55 o
  -4  -1  -2        4.13        1.12      0.84 o
  -4  -1  -2        4.13        1.43      0.68 o
  -4  -1  -2        4.13        3.47      0.81 o
  -4  -1  -2        4.13        2.67      0.84 o
   4   1   2        4.13        1.24      0.25 o
   4   1   2        4.13        2.08      0.62 o
   4   1   2        4.13        0.90      0.81 o
   4   1   2        4.13        2.39      0.28 o
  -5  -1  -2       21.27       19.73      2.33 o
  -5  -1  -2       21.27       17.43      1.86 o
  -5  -1  -2       21.27       15.04      2.33 o
  -5  -1  -2       21.27       21.37      2.33 o
   5   1   2       21.27       20.87      2.33 o
   5   1   2       21.27       20.10      1.58 o
  -6  -1  -2        0.73        1.40      1.18 o
  -6  -1  -2        0.73        0.62      0.81 o
  -6  -1  -2        0.73        0.12      0.90 o
   6   1   2        0.73        0.78      1.05 o
   6   1   2        0.73        1.33      0.71 o
  -7  -1  -2        0.66       -0.31      1.09 o
  -7  -1  -2        0.66        3.29      1.18 o
   7   1   2        0.66        0.78      0.99 o
  -8   2   2        0.01        0.03      0.62 o
  -8   2   2        0.01        0.16      0.74 o
  -7   2   2        1.26        2.73      0.87 o
  -7   2   2        1.26        2.54      0.74 o
  -7   2   2        1.26        1.92      1.02 o
  -6   2   2       38.80       47.77      3.13 o
  -6   2   2       38.80       42.99      2.42 o
  -6   2   2       38.80       48.32      2.67 o
  -5   2   2       10.40        7.51      0.65 o
  -5   2   2       10.40        5.83      0.50 o
  -5   2   2       10.40        7.66      1.21 o
  -4   2   2       68.32       64.64      3.54 o
  -3   2   2     1152.17     1166.11     44.79 o
   2  -2  -2       34.70       42.83      1.89 o
   2  -2  -2       34.70       43.42      1.89 o
  -2   2   2       34.70       38.21      1.92 o
  -2   2   2       34.70       41.16      1.86 o
  -2   2   2       34.70       39.86      1.92 o
   1  -2  -2      611.26      587.46     22.89 o
   1  -2  -2      611.26      583.95     24.16 o
   1  -2  -2      611.26      562.12     22.89 o
  -1   2   2      611.26      602.72     22.92 o
  -1   2   2      611.26      573.66     24.32 o
  -1   2   2      611.26      615.37     24.29 o
  -1   2   2      611.26      582.68     22.70 o
   0  -2  -2       33.59       25.53      1.67 o
   0  -2  -2       33.59       26.09      1.71 o
   0  -2  -2       33.59       26.05      1.40 o
   0  -2  -2       33.59       23.85      1.77 o
   0   2   2       33.59       25.84      1.71 o
   0   2   2       33.59       23.51      1.67 o
   0   2   2       33.59       28.47      1.86 o
   0   2   2       33.59       26.24      1.52 o
  -1  -2  -2       57.73       64.92      3.23 o
  -1  -2  -2       57.73       66.90      3.72 o
  -1  -2  -2       57.73       73.35      3.54 o
  -1  -2  -2       57.73       64.67      3.57 o
   1   2   2       57.73       60.33      3.66 o
   1   2   2       57.73       64.05      3.57 o
   1   2   2       57.73       68.17      3.50 o
   1   2   2       57.73       65.79      3.19 o
  -2  -2  -2      957.17      994.34     38.40 o
  -2  -2  -2      957.17      994.12     41.04 o
  -2  -2  -2      957.17      943.31     40.73 o
  -2  -2  -2      957.17     1033.85     38.49 o
   2   2   2      957.17      964.90     38.49 o
   2   2   2      957.17      945.95     38.21 o
   2   2   2      957.17      972.00     40.66 o
  -3  -2  -2        6.96        3.69      1.02 o
  -3  -2  -2        6.96        3.75      1.12 o
  -3  -2  -2        6.96        5.58      1.15 o
  -3  -2  -2        6.96        4.96      0.93 o
   3   2   2        6.96        4.06      1.05 o
   3   2   2        6.96        5.68      0.87 o
   3   2   2        6.96        3.38      0.96 o
  -4  -2  -2        3.52        0.93      0.65 o
  -4  -2  -2        3.52        1.55      0.96 o
  -4  -2  -2        3.52        1.21      0.84 o
  -4  -2  -2        3.52        1.18      0.93 o
   4   2   2        3.52        0.68      0.43 o
   4   2   2        3.52        0.99      0.47 o
   4   2   2        3.52        1.40      0.93 o
   4   2   2        3.52       -0.25      0.62 o
  -5  -2  -2        0.14       -0.09      0.62 o
  -5  -2  -2        0.14        0.28      0.96 o
  -5  -2  -2        0.14        0.53      0.99 o
   5   2   2        0.14        0.37      0.87 o
   5   2   2        0.14        0.87      0.50 o
  -6  -2  -2        3.11        2.17      1.24 o
  -6  -2  -2        3.11        3.13      1.12 o
  -6  -2  -2        3.11        2.33      1.43 o
   6   2   2        3.11        1.18      1.18 o
  -7  -2  -2        0.02        1.43      1.36 o
   7   2   2        0.02        0.74      1.18 o
  -8   3   2        0.00        0.25      0.56 o
  -8   3   2        0.00        0.90      0.71 o
  -7   3   2       23.30       25.31      2.64 o
  -7   3   2       23.30       22.64      1.67 o
  -7   3   2       23.30       18.95      1.46 o
  -6   3   2        5.27        8.56      1.55 o
  -6   3   2        5.27        5.09      0.59 o
  -6   3   2        5.27        7.54      0.81 o
  -5   3   2       39.42       45.53      3.10 o
  -4   3   2       23.42       31.39      2.39 o
   3  -3  -2      546.97      580.73     21.80 o
   3  -3  -2      546.97      552.72     21.77 o
  -3   3   2      546.97      575.58     23.20 o
  -3   3   2      546.97      559.88     22.49 o
  -3   3   2      546.97      558.15     21.77 o
  -3   3   2      546.97      551.82     23.20 o
   2  -3  -2        5.18        5.96      0.87 o
   2  -3  -2        5.18        7.48      0.87 o
  -2   3   2        5.18        5.52      0.99 o
  -2   3   2        5.18        5.68      0.81 o
  -2   3   2        5.18        7.44      0.84 o
  -2   3   2        5.18        6.89      0.93 o
   1  -3  -2       31.68       41.90      2.48 o
   1  -3  -2       31.68       39.52      2.36 o
   1  -3  -2       31.68       40.94      2.42 o
  -1   3   2       31.68       36.57      2.54 o
  -1   3   2       31.68       43.05      2.17 o
  -1   3   2       31.68       46.56      2.57 o
  -1   3   2       31.68       41.13      2.36 o
   0  -3  -2       23.06       17.03      1.24 o
   0  -3  -2       23.06       17.40      1.67 o
   0  -3  -2       23.06       19.48      1.61 o
   0   3   2       23.06       18.45      1.43 o
   0   3   2       23.06       21.18      1.83 o
   0   3   2       23.06       19.42      1.67 o
   0   3   2       23.06       21.03      1.64 o
  -1  -3  -2        4.76        3.85      0.99 o
  -1  -3  -2        4.76        3.54      0.93 o
  -1  -3  -2        4.76        4.56      0.81 o
   1   3   2        4.76        3.82      0.99 o
   1   3   2        4.76        2.42      0.90 o
   1   3   2        4.76        6.45      1.15 o
   1   3   2        4.76        3.41      0.78 o
  -2  -3  -2       16.06       21.53      2.45 o
  -2  -3  -2       16.06       22.64      2.23 o
  -2  -3  -2       16.06       20.32      1.71 o
  -2  -3  -2       16.06       18.42      2.20 o
   2   3   2       16.06       19.29      2.11 o
   2   3   2       16.06       24.32      2.08 o
   2   3   2       16.06       20.91      1.67 o
  -3  -3  -2        3.24        2.95      1.12 o
  -3  -3  -2        3.24        3.38      0.93 o
  -3  -3  -2        3.24        4.78      1.27 o
  -3  -3  -2        3.24        4.09      1.15 o
   3   3   2        3.24        4.19      0.87 o
   3   3   2        3.24        3.50      1.05 o
  -4  -3  -2        0.57        0.71      0.93 o
  -4  -3  -2        0.57        1.99      1.18 o
  -4  -3  -2        0.57        0.87      0.68 o
   4   3   2        0.57        1.55      0.62 o
   4   3   2        0.57        1.43      1.02 o
  -5  -3  -2        1.79        2.70      1.33 o
  -5  -3  -2        1.79        3.32      1.09 o
  -5  -3  -2        1.79        2.23      1.33 o
   5   3   2        1.79        3.13      0.81 o
   5   3   2        1.79        3.41      1.43 o
  -6  -3  -2        0.22        0.19      1.30 o
  -6  -3  -2        0.22        1.33      1.27 o
   6   3   2        0.22        2.45      1.40 o
  -7  -3  -2        0.38       -0.59      1.18 o
   7   3   2        0.38        3.13      1.49 o
  -8   4   2        0.18        0.43      0.56 o
  -8   4   2        0.18       -0.22      0.50 o
  -7   4   2       13.21       13.31      1.24 o
  -7   4   2       13.21       12.81      1.09 o
  -6   4   2       22.97       26.46      1.58 o
  -6   4   2       22.97       22.67      1.46 o
  -5   4   2       14.92       11.69      1.83 o
  -5   4   2       14.92       13.40      1.02 o
  -5   4   2       14.92       15.82      1.12 o
   4  -4  -2        0.51        0.81      0.34 o
   4  -4  -2        0.51        0.53      0.28 o
  -4   4   2        0.51        0.62      0.47 o
  -4   4   2        0.51       -0.16      0.71 o
  -4   4   2        0.51        1.18      0.47 o
  -4   4   2        0.51        1.71      0.40 o
   3  -4  -2        0.00       -0.20      0.40 o
   3  -4  -2        0.00       -0.16      0.37 o
  -3   4   2        0.00       -0.31      0.62 o
  -3   4   2        0.00       -0.17      0.34 o
  -3   4   2        0.00       -0.16      0.31 o
  -3   4   2        0.00       -0.20      0.40 o
   2  -4  -2       43.94       50.15      2.82 o
   2  -4  -2       43.94       53.35      2.85 o
  -2   4   2       43.94       48.76      3.13 o
  -2   4   2       43.94       48.94      3.04 o
  -2   4   2       43.94       51.86      3.01 o
  -2   4   2       43.94       48.17      2.45 o
  -2   4   2       43.94       52.45      2.76 o
   1  -4  -2      538.17      566.55     22.86 o
  -1   4   2      538.17      554.08     24.35 o
  -1   4   2      538.17      588.57     22.77 o
  -1   4   2      538.17      558.02     22.58 o
  -1   4   2      538.17      575.30     24.22 o
   0  -4  -2       46.48       57.94      2.76 o
   0  -4  -2       46.48       52.76      3.41 o
   0  -4  -2       46.48       52.05      3.35 o
   0   4   2       46.48       53.94      3.01 o
   0   4   2       46.48       47.46      3.50 o
   0   4   2       46.48       50.99      3.23 o
   0   4   2       46.48       54.09      3.41 o
  -1  -4  -2       39.02       35.86      2.39 o
  -1  -4  -2       39.02       33.75      2.67 o
   1   4   2       39.02       44.54      2.67 o
   1   4   2       39.02       38.06      2.92 o
   1   4   2       39.02       39.86      3.10 o
   1   4   2       39.02       37.69      2.82 o
  -2  -4  -2        0.15        1.83      0.74 o
  -2  -4  -2        0.15        0.62      0.93 o
  -2  -4  -2        0.15        0.40      0.78 o
   2   4   2        0.15        2.08      0.96 o
   2   4   2        0.15        1.80      0.81 o
  -3  -4  -2        2.39        1.30      1.05 o
  -3  -4  -2        2.39        1.55      0.78 o
  -3  -4  -2        2.39        1.18      1.18 o
   3   4   2        2.39        0.78      0.65 o
   3   4   2        2.39        0.59      0.84 o
   3   4   2        2.39        1.49      0.99 o
  -4  -4  -2       21.55       20.19      2.36 o
  -4  -4  -2       21.55       26.52      3.35 o
  -4  -4  -2       21.55       21.15      2.79 o
   4   4   2       21.55       20.32      2.67 o
  -5  -4  -2        1.28        3.47      1.49 o
  -5  -4  -2        1.28        2.92      1.61 o
   5   4   2        1.28        0.99      1.15 o
  -6  -4  -2        2.11        3.41      1.64 o
   6   4   2        2.11        2.02      1.58 o
  -7   5   2        0.76        1.99      0.59 o
  -7   5   2        0.76        1.43      0.59 o
  -6   5   2        0.04        0.37      0.53 o
  -6   5   2        0.04        0.19      0.50 o
  -5   5   2        4.04        3.23      0.78 o
  -5   5   2        4.04        3.35      0.84 o
   4  -5  -2       25.45       30.68      1.92 o
   4  -5  -2       25.45       34.49      1.95 o
  -4   5   2       25.45       32.01      2.30 o
  -4   5   2       25.45       33.16      2.26 o
   3  -5  -2      130.25      137.87      6.14 o
   3  -5  -2      130.25      139.70      6.20 o
  -3   5   2      130.25      134.49      6.85 o
  -3   5   2      130.25      139.73      6.82 o
  -3   5   2      130.25      134.55      6.64 o
  -3   5   2      130.25      139.39      6.08 o
  -3   5   2      130.25      136.19      5.77 o
  -3   5   2      130.25      119.45      5.74 o
   2  -5  -2        0.03        0.16      0.62 o
   2  -5  -2        0.03        0.84      0.71 o
  -2   5   2        0.03        0.96      0.68 o
  -2   5   2        0.03        0.19      0.56 o
  -2   5   2        0.03       -0.09      0.68 o
  -2   5   2        0.03        0.00      0.40 o
  -2   5   2        0.03       -0.29      0.59 o
   1  -5  -2        6.10        3.75      1.12 o
  -1   5   2        6.10        4.47      1.27 o
  -1   5   2        6.10        3.16      0.81 o
  -1   5   2        6.10        4.90      1.24 o
  -1   5   2        6.10        3.85      1.02 o
  -1   5   2        6.10        3.54      1.18 o
   0  -5  -2       53.99       58.99      3.82 o
   0  -5  -2       53.99       56.95      2.98 o
   0  -5  -2       53.99       63.43      4.03 o
   0  -5  -2       53.99       62.53      3.04 o
   0   5   2       53.99       53.26      4.03 o
   0   5   2       53.99       63.49      3.57 o
   0   5   2       53.99       49.63      3.75 o
   0   5   2       53.99       64.05      3.82 o
  -1  -5  -2       12.48        9.96      1.33 o
  -1  -5  -2       12.48       12.84      2.05 o
  -1  -5  -2       12.48       13.09      2.08 o
   1   5   2       12.48       10.67      1.49 o
   1   5   2       12.48       11.57      1.89 o
   1   5   2       12.48       11.69      2.11 o
   1   5   2       12.48       14.52      2.02 o
  -2  -5  -2       29.05       31.02      3.23 o
  -2  -5  -2       29.05       25.15      2.23 o
   2   5   2       29.05       32.66      2.92 o
   2   5   2       29.05       28.07      2.39 o
   2   5   2       29.05       26.89      3.01 o
  -3  -5  -2        8.12       14.52      2.42 o
   3   5   2        8.12        9.68      1.99 o
   3   5   2        8.12       12.75      1.74 o
  -4  -5  -2        0.07       -0.12      1.21 o
   4   5   2        0.07       -0.56      1.12 o
  -5  -5  -2        2.00        1.27      1.67 o
   5   5   2        2.00        0.50      1.40 o
  -7   6   2        0.36        0.09      0.65 o
  -7   6   2        0.36       -0.22      0.56 o
  -6   6   2        8.74        7.88      1.33 o
  -6   6   2        8.74        7.10      1.15 o
   5  -6  -2       16.46       17.71      1.24 o
  -5   6   2       16.46       16.63      1.89 o
  -5   6   2       16.46       16.13      1.09 o
  -5   6   2       16.46       15.54      1.80 o
  -5   6   2       16.46       17.21      1.12 o
   4  -6  -2        9.80        7.69      1.21 o
  -4   6   2        9.80        5.99      0.87 o
  -4   6   2        9.80        8.03      1.46 o
  -4   6   2        9.80        7.91      1.36 o
  -4   6   2        9.80        7.54      0.93 o
   3  -6  -2        0.00        0.43      0.71 o
  -3   6   2        0.00        0.40      0.81 o
  -3   6   2        0.00       -0.16      0.74 o
  -3   6   2        0.00       -0.16      0.56 o
  -3   6   2        0.00        0.47      0.50 o
   2  -6  -2        5.45        4.31      1.24 o
  -2   6   2        5.45        4.09      1.27 o
  -2   6   2        5.45        4.99      1.02 o
  -2   6   2        5.45        4.62      1.15 o
  -2   6   2        5.45        2.73      1.12 o
   1  -6  -2       39.55       35.39      2.92 o
  -1   6   2       39.55       41.35      2.73 o
  -1   6   2       39.55       38.21      3.10 o
  -1   6   2       39.55       33.99      3.07 o
  -1   6   2       39.55       35.33      2.76 o
  -1   6   2       39.55       31.92      2.82 o
   0  -6  -2        5.06        6.02      0.90 o
   0  -6  -2        5.06        5.49      1.49 o
   0   6   2        5.06        3.47      1.12 o
   0   6   2        5.06        6.33      1.52 o
   0   6   2        5.06        7.60      1.67 o
   0   6   2        5.06        5.46      1.21 o
  -1  -6  -2       15.69       13.40      1.64 o
  -1  -6  -2       15.69       13.65      2.23 o
   1   6   2       15.69       14.80      2.02 o
   1   6   2       15.69       10.24      1.99 o
   1   6   2       15.69       15.11      2.36 o
  -2  -6  -2       11.29       10.36      2.20 o
   2   6   2       11.29       10.95      2.20 o
  -3  -6  -2        5.77        5.80      1.95 o
   3   6   2        5.77        4.75      1.83 o
  -4  -6  -2        8.40       13.43      2.88 o
   4   6   2        8.40       15.69      2.79 o
  -6   7   2       34.19       32.10      2.70 o
  -6   7   2       34.19       29.96      2.70 o
   5  -7  -2        0.56       -0.31      0.62 o
  -5   7   2        0.56        0.62      0.59 o
  -5   7   2        0.56        0.47      0.87 o
  -5   7   2        0.56        0.47      0.87 o
   4  -7  -2       36.59       40.14      2.92 o
  -4   7   2       36.59       46.06      3.41 o
  -4   7   2       36.59       43.27      3.47 o
  -4   7   2       36.59       42.21      2.73 o
   3  -7  -2        4.80        8.00      1.64 o
  -3   7   2        4.80        5.83      1.58 o
  -3   7   2        4.80        3.69      1.30 o
  -3   7   2        4.80        6.76      1.21 o
   2  -7  -2        9.61       12.07      1.99 o
  -2   7   2        9.61        6.42      1.83 o
  -2   7   2        9.61        9.46      1.83 o
   1  -7  -2        1.71        3.44      1.33 o
  -1   7   2        1.71        3.75      1.46 o
  -1   7   2        1.71        4.25      1.46 o
   0  -7  -2        8.28        8.03      1.99 o
   0   7   2        8.28        9.74      1.92 o
   0   7   2        8.28       12.03      2.33 o
  -1  -7  -2        4.94        3.23      1.64 o
   1   7   2        4.94        7.04      1.83 o
  -2  -7  -2        7.23        8.22      2.23 o
   2   7   2        7.23        7.35      2.02 o
  -3  -7  -2        1.07        2.02      1.71 o
   3   7   2        1.07        0.40      1.46 o
   4  -8  -2        0.82       -0.37      0.87 o
  -4   8   2        0.82        0.37      1.02 o
   3  -8  -2        3.45        1.71      1.15 o
  -3   8   2        3.45        2.23      1.30 o
   2  -8  -2        6.37        4.56      1.52 o
  -2   8   2        6.37        2.23      1.49 o
   1  -8  -2       18.81       15.48      2.61 o
  -1   8   2       18.81       15.79      2.70 o
   0  -8  -2       39.24       40.82      4.25 o
   0   8   2       39.24       40.14      4.16 o
   0   8   2       39.24       34.83      4.19 o
  -1  -8  -2        2.31        1.46      1.58 o
   1   8   2        2.31        3.88      1.61 o
   1   9  -3        0.54        1.61      1.52 o
  -1  -9   3        0.54        0.25      1.36 o
   0   9  -3       16.96       16.35      2.82 o
   0  -9   3       16.96       11.07      2.64 o
  -1   9  -3        2.56        2.05      1.52 o
   1  -9   3        2.56        5.65      1.83 o
  -2   9  -3       13.93       12.34      2.48 o
   2  -9   3       13.93       12.28      2.48 o
  -3   9  -3        0.08        0.09      1.21 o
   3  -9   3        0.08       -0.54      1.09 o
   3   8  -3        1.17        1.05      1.36 o
  -3  -8   3        1.17       -0.73      1.46 o
   2   8  -3        0.56       -0.53      1.05 o
  -2  -8   3        0.56        2.64      1.58 o
   1   8  -3       59.06       64.36      4.68 o
  -1  -8   3       59.06       59.40      4.71 o
   0   8  -3        6.23        8.90      2.05 o
   0   8  -3        6.23        5.96      1.86 o
   0  -8   3        6.23        5.80      1.95 o
  -1   8  -3       13.22        7.69      2.02 o
  -1   8  -3       13.22        9.83      1.95 o
   1  -8   3       13.22        5.06      1.67 o
  -2   8  -3       19.64       21.49      2.70 o
  -2   8  -3       19.64       15.45      2.54 o
   2  -8   3       19.64       11.72      2.26 o
  -3   8  -3        2.57        1.74      1.21 o
   3  -8   3        2.57        2.42      1.24 o
  -4   8  -3        5.26        8.56      1.55 o
  -4   8  -3        5.26       10.58      2.08 o
   4  -8   3        5.26       11.69      2.05 o
  -5   8  -3        0.77        0.53      1.12 o
   5  -8   3        0.77        0.16      0.99 o
   4   7  -3        2.93        4.53      1.74 o
  -4  -7   3        2.93        2.45      1.61 o
   3   7  -3        0.07       -0.43      0.87 o
  -3  -7   3        0.07       -0.56      1.12 o
   2   7  -3        3.47        3.13      1.52 o
  -2  -7   3        3.47        7.91      1.99 o
  -2  -7   3        3.47        4.59      1.24 o
   1   7  -3       42.39       37.93      3.35 o
   1   7  -3       42.39       42.71      3.66 o
   1   7  -3       42.39       46.84      3.13 o
  -1  -7   3       42.39       38.96      3.97 o
  -1  -7   3       42.39       42.06      2.88 o
   0   7  -3       40.90       41.22      3.10 o
   0   7  -3       40.90       39.30      3.32 o
   0   7  -3       40.90       36.41      3.41 o
   0  -7   3       40.90       36.66      2.45 o
   0  -7   3       40.90       39.05      3.88 o
  -1   7  -3       83.02       81.76      5.46 o
  -1   7  -3       83.02       86.75      5.06 o
   1  -7   3       83.02       83.19      5.12 o
  -2   7  -3        8.33       10.45      1.61 o
  -2   7  -3        8.33        8.41      1.58 o
  -2   7  -3        8.33        4.99      1.58 o
   2  -7   3        8.33        4.62      1.55 o
  -3   7  -3       39.93       30.15      2.76 o
  -3   7  -3       39.93       33.03      2.57 o
  -3   7  -3       39.93       38.21      3.44 o
  -3   7  -3       39.93       32.69      2.98 o
  -3   7  -3       39.93       34.30      2.54 o
   3  -7   3       39.93       32.85      2.82 o
  -4   7  -3        0.22       -0.40      0.81 o
  -4   7  -3        0.22        1.21      0.99 o
  -4   7  -3        0.22       -0.28      0.56 o
  -4   7  -3        0.22        0.50      0.71 o
   4  -7   3        0.22       -0.12      0.90 o
  -5   7  -3        3.43        5.74      1.55 o
  -5   7  -3        3.43        7.13      1.64 o
  -5   7  -3        3.43        4.78      1.09 o
  -5   7  -3        3.43        4.31      1.12 o
   5  -7   3        3.43        5.09      1.36 o
  -6   7  -3        0.02       -0.48      0.96 o
   6  -7   3        0.02        0.81      0.81 o
   5   6  -3       12.48       12.87      2.57 o
  -5  -6   3       12.48       10.76      2.61 o
   4   6  -3        8.70        9.40      2.11 o
  -4  -6   3        8.70       11.97      2.45 o
   3   6  -3        1.72        2.39      0.93 o
   3   6  -3        1.72        1.52      1.30 o
  -3  -6   3        1.72        0.99      1.33 o
   2   6  -3       56.85       69.11      4.00 o
   2   6  -3       56.85       62.87      3.47 o
   2   6  -3       56.85       65.26      4.34 o
   2   6  -3       56.85       73.60      4.81 o
  -2  -6   3       56.85       58.16      3.75 o
  -2  -6   3       56.85       56.42      4.31 o
   1   6  -3       54.79       49.88      3.23 o
   1   6  -3       54.79       54.65      3.44 o
   1   6  -3       54.79       57.23      3.91 o
   1   6  -3       54.79       50.71      3.91 o
  -1  -6   3       54.79       45.32      3.69 o
  -1  -6   3       54.79       49.56      3.13 o
  -1  -6   3       54.79       53.72      3.23 o
   0   6  -3      253.19      236.44     11.54 o
   0   6  -3      253.19      239.95     10.55 o
   0   6  -3      253.19      230.86     10.51 o
   0   6  -3      253.19      245.13     10.86 o
   0   6  -3      253.19      236.29     11.72 o
   0  -6   3      253.19      237.53     10.17 o
   0  -6   3      253.19      244.60     11.14 o
   0  -6   3      253.19      234.49     10.11 o
  -1   6  -3        1.61        0.53      0.78 o
  -1   6  -3        1.61        1.67      0.87 o
  -1   6  -3        1.61        0.31      0.99 o
  -1   6  -3        1.61        1.52      1.05 o
  -1   6  -3        1.61        1.49      0.96 o
   1  -6   3        1.61        0.78      1.02 o
   1  -6   3        1.61        1.49      0.50 o
  -2   6  -3       22.20       19.94      2.42 o
  -2   6  -3       22.20       20.32      2.14 o
  -2   6  -3       22.20       22.95      2.48 o
  -2   6  -3       22.20       21.25      2.08 o
  -2   6  -3       22.20       22.74      2.61 o
  -2   6  -3       22.20       20.10      1.80 o
   2  -6   3       22.20       23.82      2.51 o
   2  -6   3       22.20       22.11      2.45 o
  -3   6  -3       26.62       31.17      2.42 o
  -3   6  -3       26.62       33.00      2.30 o
  -3   6  -3       26.62       30.99      2.76 o
  -3   6  -3       26.62       35.98      2.36 o
  -3   6  -3       26.62       29.09      2.73 o
   3  -6   3       26.62       34.55      2.95 o
   3  -6   3       26.62       29.87      2.61 o
  -4   6  -3       31.72       34.83      2.85 o
  -4   6  -3       31.72       32.13      2.30 o
  -4   6  -3       31.72       31.48      2.85 o
  -4   6  -3       31.72       34.92      2.33 o
   4  -6   3       31.72       37.87      3.16 o
   4  -6   3       31.72       36.01      2.70 o
  -5   6  -3       25.10       30.40      2.08 o
  -5   6  -3       25.10       26.52      2.08 o
  -5   6  -3       25.10       32.57      2.82 o
  -5   6  -3       25.10       25.74      2.79 o
   5  -6   3       25.10       29.37      2.39 o
  -6   6  -3        0.09        0.59      0.90 o
  -6   6  -3        0.09        0.65      0.62 o
  -6   6  -3        0.09       -0.28      0.84 o
   6  -6   3        0.09        0.96      0.74 o
  -7   6  -3       38.09       44.17      3.57 o
  -7   6  -3       38.09       40.91      3.54 o
   6   5  -3        3.51        4.25      1.64 o
  -6  -5   3        3.51        2.51      1.58 o
  -6  -5   3        3.51        2.08      1.77 o
   5   5  -3        6.97        9.77      2.02 o
  -5  -5   3        6.97        6.89      1.99 o
  -5  -5   3        6.97       11.38      2.42 o
   4   5  -3        3.41        5.40      1.49 o
  -4  -5   3        3.41        4.40      1.52 o
  -4  -5   3        3.41        4.53      1.64 o
  -4  -5   3        3.41        5.33      1.36 o
   3   5  -3        9.80        9.24      1.80 o
   3   5  -3        9.80        6.23      1.18 o
   3   5  -3        9.80        7.69      0.93 o
  -3  -5   3        9.80        7.94      1.80 o
  -3  -5   3        9.80        4.22      1.18 o
  -3  -5   3        9.80        6.67      1.80 o
   2   5  -3       11.97       15.35      1.74 o
   2   5  -3       11.97       15.29      2.11 o
   2   5  -3       11.97       15.76      2.17 o
   2   5  -3       11.97       15.07      1.46 o
  -2  -5   3       11.97       13.43      2.05 o
  -2  -5   3       11.97       19.11      1.92 o
  -2  -5   3       11.97       16.90      2.36 o
   1   5  -3       67.54       63.21      3.44 o
   1   5  -3       67.54       65.01      4.25 o
   1   5  -3       67.54       63.96      3.60 o
   1   5  -3       67.54       57.97      3.82 o
   1   5  -3       67.54       64.73      4.16 o
  -1  -5   3       67.54       72.55      3.60 o
  -1  -5   3       67.54       59.71      3.57 o
  -1  -5   3       67.54       70.84      4.16 o
  -1  -5   3       67.54       61.79      4.22 o
   0   5  -3        2.79        5.21      1.12 o
   0   5  -3        2.79        5.43      1.21 o
   0   5  -3        2.79        6.23      1.30 o
   0   5  -3        2.79        5.96      1.09 o
   0  -5   3        2.79        5.46      0.87 o
   0  -5   3        2.79        5.80      1.09 o
   0  -5   3        2.79        5.55      1.27 o
   0  -5   3        2.79        5.61      0.87 o
   0  -5   3        2.79        5.86      1.21 o
  -1   5  -3        0.29       -0.28      0.56 o
  -1   5  -3        0.29        0.47      0.59 o
  -1   5  -3        0.29        0.22      0.47 o
  -1   5  -3        0.29        0.96      0.74 o
  -1   5  -3        0.29       -0.06      0.62 o
   1  -5   3        0.29        1.18      0.40 o
   1  -5   3        0.29        0.53      0.37 o
   1  -5   3        0.29        0.16      0.74 o
   1  -5   3        0.29        0.78      0.71 o
   1  -5   3        0.29        1.18      0.68 o
  -2   5  -3       24.86       24.19      1.77 o
  -2   5  -3       24.86       25.09      2.17 o
  -2   5  -3       24.86       21.74      1.89 o
  -2   5  -3       24.86       24.88      2.14 o
  -2   5  -3       24.86       25.50      2.17 o
  -2   5  -3       24.86       26.71      1.89 o
   2  -5   3       24.86       22.70      2.05 o
   2  -5   3       24.86       26.67      2.33 o
  -3   5  -3      141.90      129.74      6.05 o
  -3   5  -3      141.90      139.79      6.73 o
  -3   5  -3      141.90      129.99      5.83 o
  -3   5  -3      141.90      135.79      6.70 o
  -3   5  -3      141.90      131.85      5.86 o
  -3   5  -3      141.90      132.84      6.67 o
   3  -5   3      141.90      122.21      5.99 o
   3  -5   3      141.90      131.01      6.61 o
   3  -5   3      141.90      119.94      6.27 o
  -4   5  -3       23.99       25.96      2.33 o
  -4   5  -3       23.99       29.09      1.83 o
  -4   5  -3       23.99       26.55      2.02 o
  -4   5  -3       23.99       26.86      1.74 o
  -4   5  -3       23.99       26.02      2.26 o
  -4   5  -3       23.99       29.22      2.88 o
   4  -5   3       23.99       25.74      2.20 o
   4  -5   3       23.99       19.70      2.48 o
  -5   5  -3       61.88       64.36      3.19 o
  -5   5  -3       61.88       62.31      3.26 o
  -5   5  -3       61.88       65.91      3.97 o
  -5   5  -3       61.88       59.77      3.82 o
   5  -5   3       61.88       61.63      3.60 o
   5  -5   3       61.88       56.57      4.13 o
  -6   5  -3        0.03        0.93      0.53 o
  -6   5  -3        0.03       -0.36      0.71 o
  -6   5  -3        0.03       -0.37      0.74 o
  -6   5  -3        0.03       -0.23      0.47 o
   6  -5   3        0.03       -0.31      0.62 o
  -7   5  -3       18.60       15.97      1.64 o
  -7   5  -3       18.60       19.04      2.42 o
  -7   5  -3       18.60       22.64      2.64 o
   7  -5   3       18.60       22.30      1.71 o
   7   4  -3        0.11       -0.16      0.99 o
  -7  -4   3        0.11       -0.57      1.15 o
   6   4  -3        8.11        3.38      1.46 o
  -6  -4   3        8.11        6.54      1.67 o
  -6  -4   3        8.11        6.27      1.89 o
  -6  -4   3        8.11        6.23      1.49 o
   5   4  -3      101.58      112.68      6.30 o
  -5  -4   3      101.58      114.82      7.23 o
  -5  -4   3      101.58      112.25      6.05 o
  -5  -4   3      101.58      122.45      6.54 o
   4   4  -3        5.28        5.52      1.43 o
  -4  -4   3        5.28        5.12      1.18 o
  -4  -4   3        5.28        6.73      1.64 o
  -4  -4   3        5.28       10.33      1.80 o
  -4  -4   3        5.28        8.47      1.71 o
   3   4  -3        5.98        2.23      0.87 o
   3   4  -3        5.98        3.78      0.78 o
   3   4  -3        5.98        2.11      0.90 o
   3   4  -3        5.98        2.79      0.47 o
  -3  -4   3        5.98        2.11      0.74 o
  -3  -4   3        5.98        1.83      1.09 o
  -3  -4   3        5.98        2.17      0.96 o
  -3  -4   3        5.98        2.08      0.99 o
   2   4  -3       16.69       15.82      1.89 o
   2   4  -3       16.69       14.86      1.21 o
   2   4  -3       16.69       15.60      1.58 o
   2   4  -3       16.69       16.28      1.89 o
  -2  -4   3       16.69       12.28      1.86 o
  -2  -4   3       16.69       17.12      1.99 o
  -2  -4   3       16.69       14.80      1.86 o
  -2  -4   3       16.69       15.79      1.61 o
   1   4  -3        7.60       11.04      1.55 o
   1   4  -3        7.60        9.58      1.40 o
   1   4  -3        7.60        8.75      1.05 o
   1   4  -3        7.60        8.90      1.33 o
   1   4  -3        7.60        9.18      1.15 o
  -1  -4   3        7.60       11.54      1.27 o
  -1  -4   3        7.60        9.77      1.12 o
  -1  -4   3        7.60        9.74      1.46 o
  -1  -4   3        7.60        9.09      1.49 o
  -1  -4   3        7.60        8.65      1.43 o
   0   4  -3      297.11      277.69     12.69 o
   0   4  -3      297.11      284.52     12.62 o
   0   4  -3      297.11      267.95     11.54 o
   0   4  -3      297.11      249.72     11.82 o
   0  -4   3      297.11      301.51     11.57 o
   0  -4   3      297.11      285.26     11.57 o
   0  -4   3      297.11      296.30     11.54 o
   0  -4   3      297.11      263.55     12.59 o
   0  -4   3      297.11      297.70     12.07 o
  -1   4  -3      536.27      557.74     22.67 o
  -1   4  -3      536.27      590.37     22.77 o
  -1   4  -3      536.27      587.24     24.32 o
  -1   4  -3      536.27      558.40     22.67 o
  -1   4  -3      536.27      567.05     22.61 o
  -1   4  -3      536.27      586.16     24.32 o
   1  -4   3      536.27      555.45     22.33 o
   1  -4   3      536.27      549.74     22.95 o
   1  -4   3      536.27      555.39     22.30 o
   1  -4   3      536.27      579.64     22.64 o
   1  -4   3      536.27      590.37     24.19 o
  -2   4  -3      331.46      323.32     13.90 o
  -2   4  -3      331.46      314.51     12.81 o
  -2   4  -3      331.46      323.19     12.81 o
  -2   4  -3      331.46      307.31     12.93 o
  -2   4  -3      331.46      319.47     13.21 o
  -2   4  -3      331.46      297.30     13.90 o
   2  -4   3      331.46      321.18     13.15 o
   2  -4   3      331.46      319.85     13.21 o
   2  -4   3      331.46      305.27     12.93 o
  -3   4  -3        0.08        0.12      0.47 o
  -3   4  -3        0.08       -0.22      0.43 o
  -3   4  -3        0.08        0.12      0.37 o
  -3   4  -3        0.08        0.59      0.37 o
  -3   4  -3        0.08        3.01      0.93 o
  -3   4  -3        0.08       -0.23      0.47 o
   3  -4   3        0.08       -0.09      0.47 o
   3  -4   3        0.08       -0.25      0.56 o
   3  -4   3        0.08       -0.28      0.56 o
  -4   4  -3       12.01       12.81      1.80 o
  -4   4  -3       12.01       12.62      1.40 o
  -4   4  -3       12.01       13.68      1.67 o
  -4   4  -3       12.01       11.69      1.02 o
  -4   4  -3       12.01       13.74      1.12 o
  -4   4  -3       12.01        8.41      1.40 o
   4  -4   3       12.01       11.66      1.30 o
   4  -4   3       12.01       12.25      1.71 o
   4  -4   3       12.01       10.64      1.40 o
  -5   4  -3       17.83       17.34      1.30 o
  -5   4  -3       17.83       13.83      1.18 o
  -5   4  -3       17.83       14.80      2.02 o
  -5   4  -3       17.83       15.79      1.61 o
  -5   4  -3       17.83       14.36      1.83 o
  -5   4  -3       17.83       15.32      1.77 o
   5  -4   3       17.83       14.14      1.64 o
   5  -4   3       17.83       13.93      1.99 o
  -6   4  -3        1.68        2.42      0.71 o
  -6   4  -3        1.68        3.32      0.68 o
  -6   4  -3        1.68        2.08      1.05 o
  -6   4  -3        1.68        2.76      1.09 o
   6  -4   3        1.68        2.36      1.21 o
   6  -4   3        1.68        1.12      0.78 o
  -7   4  -3        2.97        3.29      1.18 o
  -7   4  -3        2.97        0.50      1.05 o
  -7   4  -3        2.97        3.78      0.87 o
   7  -4   3        2.97        3.75      0.96 o
   7   3  -3        0.35        1.80      1.15 o
  -7  -3   3        0.35        0.53      0.90 o
  -7  -3   3        0.35        0.03      1.30 o
   6   3  -3        0.03        0.28      0.87 o
  -6  -3   3        0.03        0.40      0.78 o
  -6  -3   3        0.03        0.62      1.09 o
  -6  -3   3        0.03        1.02      0.99 o
   5   3  -3        0.05        0.93      0.93 o
  -5  -3   3        0.05       -0.36      0.71 o
  -5  -3   3        0.05       -0.37      0.74 o
  -5  -3   3        0.05        0.22      0.65 o
  -5  -3   3        0.05       -0.37      0.74 o
   4   3  -3       27.63       28.66      1.64 o
   4   3  -3       27.63       34.18      2.51 o
  -4  -3   3       27.63       30.30      2.76 o
  -4  -3   3       27.63       31.79      2.61 o
  -4  -3   3       27.63       30.49      2.20 o
  -4  -3   3       27.63       31.51      2.51 o
   3   3  -3      464.82      502.94     20.10 o
   3   3  -3      464.82      496.08     19.54 o
   3   3  -3      464.82      507.71     21.22 o
  -3  -3   3      464.82      468.38     20.10 o
  -3  -3   3      464.82      472.45     21.25 o
  -3  -3   3      464.82      491.59     21.62 o
  -3  -3   3      464.82      507.62     19.94 o
   2   3  -3      139.94      125.87      5.27 o
   2   3  -3      139.94      132.94      5.74 o
   2   3  -3      139.94      129.74      6.05 o
  -2  -3   3      139.94      128.01      6.11 o
  -2  -3   3      139.94      130.46      5.86 o
  -2  -3   3      139.94      132.81      6.58 o
  -2  -3   3      139.94      124.44      6.30 o
   1   3  -3       91.76       84.55      4.37 o
   1   3  -3       91.76       93.33      4.59 o
   1   3  -3       91.76       83.62      4.16 o
   1   3  -3       91.76       70.78      3.94 o
   1   3  -3       91.76       81.42      3.72 o
  -1  -3   3       91.76       87.59      3.78 o
  -1  -3   3       91.76       87.19      3.97 o
  -1  -3   3       91.76       82.57      4.47 o
  -1  -3   3       91.76       82.54      4.37 o
  -1  -3   3       91.76       86.07      4.25 o
   0   3  -3     1250.09     1263.47     48.79 o
   0   3  -3     1250.09     1382.60     52.82 o
   0   3  -3     1250.09     1269.39     52.76 o
   0   3  -3     1250.09     1239.65     49.56 o
   0  -3   3     1250.09     1262.54     49.72 o
   0  -3   3     1250.09     1287.44     49.66 o
   0  -3   3     1250.09     1244.83     49.63 o
   0  -3   3     1250.09     1278.67     52.76 o
   0  -3   3     1250.09     1297.18     48.82 o
  -1   3  -3     1429.88     1413.87     53.88 o
  -1   3  -3     1429.88     1406.27     54.03 o
  -1   3  -3     1429.88     1416.01     54.00 o
  -1   3  -3     1429.88     1396.07     57.32 o
  -1   3  -3     1429.88     1439.68     57.38 o
  -1   3  -3     1429.88     1391.32     53.22 o
   1  -3   3     1429.88     1383.44     53.22 o
   1  -3   3     1429.88     1373.24     53.78 o
   1  -3   3     1429.88     1227.30     53.85 o
   1  -3   3     1429.88     1463.25     57.19 o
   1  -3   3     1429.88     1388.00     53.78 o
   1  -3   3     1429.88     1426.37     54.03 o
  -2   3  -3      445.80      443.88     18.14 o
  -2   3  -3      445.80      465.50     19.35 o
  -2   3  -3      445.80      457.56     19.35 o
  -2   3  -3      445.80      450.27     18.11 o
  -2   3  -3      445.80      447.39     17.99 o
  -2   3  -3      445.80      461.96     17.96 o
   2  -3   3      445.80      445.53     18.21 o
   2  -3   3      445.80      463.33     18.33 o
  -3   3  -3       23.77       25.31      1.71 o
  -3   3  -3       23.77       26.30      1.89 o
  -3   3  -3       23.77       24.16      1.49 o
  -3   3  -3       23.77       25.65      2.02 o
  -3   3  -3       23.77       22.92      1.77 o
  -3   3  -3       23.77       26.12      1.46 o
   3  -3   3       23.77       26.74      1.92 o
   3  -3   3       23.77       22.58      1.92 o
   3  -3   3       23.77       23.82      1.61 o
  -4   3  -3        1.25        1.86      0.78 o
  -4   3  -3        1.25        1.89      0.47 o
  -4   3  -3        1.25        1.40      0.43 o
  -4   3  -3        1.25        2.57      0.81 o
  -4   3  -3        1.25        1.52      0.62 o
  -4   3  -3        1.25        0.90      0.71 o
   4  -3   3        1.25        1.95      0.71 o
   4  -3   3        1.25        1.27      0.56 o
   4  -3   3        1.25        2.17      0.87 o
  -5   3  -3        0.65        2.51      1.09 o
  -5   3  -3        0.65        1.21      0.43 o
  -5   3  -3        0.65        2.67      0.93 o
  -5   3  -3        0.65        2.08      0.84 o
   5  -3   3        0.65        1.33      0.74 o
   5  -3   3        0.65        1.64      0.59 o
   5  -3   3        0.65        2.64      0.99 o
  -6   3  -3       24.33       26.95      2.54 o
  -6   3  -3       24.33       24.91      2.26 o
  -6   3  -3       24.33       26.09      1.86 o
  -6   3  -3       24.33       25.12      1.77 o
  -6   3  -3       24.33       21.80      2.51 o
   6  -3   3       24.33       25.28      2.64 o
   6  -3   3       24.33       26.77      2.17 o
  -7   3  -3        7.12        4.84      1.33 o
  -7   3  -3        7.12        3.38      1.33 o
  -7   3  -3        7.12        6.58      1.18 o
  -7   3  -3        7.12        5.33      1.02 o
   7  -3   3        7.12        5.68      1.52 o
   7  -3   3        7.12        4.84      1.15 o
  -8   3  -3        3.84        3.72      1.52 o
   8  -3   3        3.84        2.82      0.99 o
   8   2  -3        0.37       -0.06      0.81 o
  -8  -2   3        0.37        0.19      1.30 o
   7   2  -3        3.08        2.30      1.12 o
  -7  -2   3        3.08        1.58      0.93 o
  -7  -2   3        3.08        0.81      1.15 o
   6   2  -3       11.27       11.14      1.71 o
  -6  -2   3       11.27       10.70      1.49 o
  -6  -2   3       11.27        8.13      1.89 o
  -6  -2   3       11.27       13.28      1.95 o
  -6  -2   3       11.27       12.16      1.77 o
   5   2  -3       83.77       79.00      4.22 o
  -5  -2   3       83.77       73.66      4.78 o
  -5  -2   3       83.77       73.76      4.53 o
  -5  -2   3       83.77       79.90      4.34 o
  -5  -2   3       83.77       79.93      4.06 o
   4   2  -3       54.61       44.66      2.85 o
  -4  -2   3       54.61       49.53      3.29 o
  -4  -2   3       54.61       48.01      2.67 o
  -4  -2   3       54.61       46.03      2.92 o
  -4  -2   3       54.61       50.99      3.16 o
   3   2  -3        0.65        2.73      0.71 o
   3   2  -3        0.65        2.23      0.34 o
   3   2  -3        0.65        4.34      0.90 o
  -3  -2   3        0.65        1.40      0.53 o
  -3  -2   3        0.65        2.05      0.71 o
  -3  -2   3        0.65        1.40      0.68 o
  -3  -2   3        0.65        2.70      0.74 o
   2   2  -3      501.98      515.65     19.85 o
   2   2  -3      501.98      507.53     21.28 o
   2   2  -3      501.98      504.83     20.13 o
  -2  -2   3      501.98      492.55     20.16 o
  -2  -2   3      501.98      513.11     21.46 o
  -2  -2   3      501.98      504.98     20.04 o
  -2  -2   3      501.98      510.26     19.20 o
  -2  -2   3      501.98      496.30     21.37 o
   1   2  -3       29.57       25.99      1.77 o
   1   2  -3       29.57       25.59      1.71 o
   1   2  -3       29.57       26.30      1.83 o
   1   2  -3       29.57       26.92      1.52 o
   1   2  -3       29.57       26.49      1.43 o
  -1  -2   3       29.57       29.81      1.89 o
  -1  -2   3       29.57       25.40      1.43 o
  -1  -2   3       29.57       27.02      1.58 o
  -1  -2   3       29.57       28.44      1.83 o
  -1  -2   3       29.57       26.52      1.74 o
  -2   2  -3      166.88      183.12      8.22 o
  -2   2  -3      166.88      187.84      7.88 o
  -2   2  -3      166.88      183.09      7.57 o
  -2   2  -3      166.88      185.05      7.51 o
  -2   2  -3      166.88      184.02      8.25 o
  -2   2  -3      166.88      187.47      7.69 o
   2  -2   3      166.88      186.50      7.88 o
   2  -2   3      166.88      175.49      7.66 o
   2  -2   3      166.88      176.98      8.06 o
  -3   2  -3      130.74      126.83      5.55 o
  -3   2  -3      130.74      116.93      5.21 o
  -3   2  -3      130.74      124.81      5.74 o
  -3   2  -3      130.74      124.04      6.05 o
  -3   2  -3      130.74      128.10      5.99 o
  -3   2  -3      130.74      125.77      5.33 o
   3  -2   3      130.74      124.69      5.68 o
   3  -2   3      130.74      122.83      5.74 o
   3  -2   3      130.74      120.56      5.49 o
  -4   2  -3      117.51      128.60      5.99 o
  -4   2  -3      117.51      117.99      5.09 o
  -4   2  -3      117.51      111.57      5.55 o
  -4   2  -3      117.51      109.24      5.74 o
  -4   2  -3      117.51      111.97      5.37 o
  -4   2  -3      117.51      116.65      5.02 o
   4  -2   3      117.51      106.08      5.27 o
   4  -2   3      117.51      117.40      5.55 o
   4  -2   3      117.51      120.28      5.68 o
  -5   2  -3        4.69        5.74      0.87 o
  -5   2  -3        4.69        6.48      1.30 o
  -5   2  -3        4.69        6.05      1.09 o
  -5   2  -3        4.69        4.68      1.02 o
  -5   2  -3        4.69        4.81      0.78 o
   5  -2   3        4.69        6.82      1.09 o
   5  -2   3        4.69        5.37      1.12 o
   5  -2   3        4.69        5.46      1.15 o
  -6   2  -3      100.67      105.05      5.86 o
  -6   2  -3      100.67      102.29      4.87 o
  -6   2  -3      100.67       95.19      4.84 o
  -6   2  -3      100.67       96.71      5.61 o
   6  -2   3      100.67       94.20      5.18 o
   6  -2   3      100.67      106.33      5.49 o
  -7   2  -3       19.99       21.46      2.14 o
  -7   2  -3       19.99       20.47      2.76 o
  -7   2  -3       19.99       25.03      2.11 o
  -7   2  -3       19.99       19.54      2.51 o
   7  -2   3       19.99       20.81      2.23 o
   7  -2   3       19.99       21.68      2.51 o
  -8   2  -3        2.22        2.95      1.49 o
   8  -2   3        2.22        2.79      0.99 o
   8   1  -3       28.06       29.90      2.42 o
  -8  -1   3       28.06       29.19      3.50 o
   7   1  -3        0.20        1.49      0.87 o
  -7  -1   3        0.20        0.53      0.87 o
  -7  -1   3        0.20        1.09      1.05 o
  -7  -1   3        0.20        0.99      0.71 o
   6   1  -3       29.44       24.97      2.05 o
  -6  -1   3       29.44       27.39      2.20 o
  -6  -1   3       29.44       29.43      2.45 o
  -6  -1   3       29.44       26.89      1.86 o
  -6  -1   3       29.44       22.55      2.54 o
   5   1  -3       12.27       15.26      1.64 o
   5   1  -3       12.27       17.99      1.80 o
  -5  -1   3       12.27       18.27      1.74 o
  -5  -1   3       12.27       16.97      1.27 o
  -5  -1   3       12.27       12.10      1.77 o
  -5  -1   3       12.27       14.52      1.71 o
   4   1  -3       28.78       36.44      2.20 o
   4   1  -3       28.78       32.26      2.14 o
  -4  -1   3       28.78       35.14      2.33 o
  -4  -1   3       28.78       34.71      2.20 o
  -4  -1   3       28.78       36.01      2.45 o
  -4  -1   3       28.78       33.75      1.86 o
  -4  -1   3       28.78       36.79      1.58 o
   3   1  -3      415.28      366.25     15.07 o
   3   1  -3      415.28      382.84     15.17 o
  -3  -1   3      415.28      378.22     15.17 o
  -3  -1   3      415.28      381.13     14.39 o
  -3  -1   3      415.28      379.34     14.92 o
  -3  -1   3      415.28      386.78     16.16 o
  -3  -1   3      415.28      371.46     16.04 o
   2   1  -3       13.11       11.48      0.99 o
   2   1  -3       13.11       10.39      0.90 o
   2   1  -3       13.11        9.62      0.99 o
  -2  -1   3       13.11        8.53      0.93 o
  -2  -1   3       13.11       12.10      0.81 o
  -2  -1   3       13.11        8.03      0.96 o
  -2  -1   3       13.11        9.96      1.02 o
   1   1  -3      217.33      225.93      8.87 o
   1   1  -3      217.33      220.78      9.46 o
   1   1  -3      217.33      214.88      8.75 o
   1   1  -3      217.33      228.72      8.93 o
   1   1  -3      217.33      213.18      9.40 o
  -1  -1   3      217.33      216.56      9.43 o
  -1  -1   3      217.33      206.88      9.49 o
  -1  -1   3      217.33      218.02      8.93 o
  -1  -1   3      217.33      218.61      8.81 o
   0   1  -3      449.28      444.28     18.64 o
   0   1  -3      449.28      428.84     17.52 o
   0   1  -3      449.28      449.22     18.58 o
   0   1  -3      449.28      438.70     17.46 o
   0   1  -3      449.28      460.35     17.46 o
   0   1  -3      449.28      441.49     17.43 o
   0  -1   3      449.28      446.80     17.46 o
   0  -1   3      449.28      449.77     17.46 o
   0  -1   3      449.28      421.08     18.61 o
   0  -1   3      449.28      465.81     17.49 o
   0  -1   3      449.28      451.33     18.61 o
   0  -1   3      449.28      427.26     17.59 o
  -1   1  -3      979.21     1030.75     39.86 o
  -1   1  -3      979.21      962.73     39.73 o
  -1   1  -3      979.21      973.87     37.50 o
  -1   1  -3      979.21      956.19     37.47 o
  -1   1  -3      979.21      913.17     37.44 o
   1  -1   3      979.21     1042.16     37.56 o
   1  -1   3      979.21      946.48     37.38 o
   1  -1   3      979.21      915.65     36.88 o
   1  -1   3      979.21      960.84     39.73 o
   1  -1   3      979.21      969.77     37.41 o
   1  -1   3      979.21      952.31     39.73 o
   1  -1   3      979.21      976.69     37.41 o
  -2   1  -3     1439.39     1325.50     52.70 o
  -2   1  -3     1439.39     1329.13     56.05 o
  -2   1  -3     1439.39     1363.90     52.76 o
  -2   1  -3     1439.39     1373.86     52.79 o
  -2   1  -3     1439.39     1375.16     55.99 o
   2  -1   3     1439.39     1455.52     55.95 o
   2  -1   3     1439.39     1273.52     51.92 o
   2  -1   3     1439.39     1388.47     52.82 o
   2  -1   3     1439.39     1385.68     52.64 o
   2  -1   3     1439.39     1330.22     52.51 o
   2  -1   3     1439.39     1404.16     52.51 o
  -3   1  -3       65.20       71.90      3.88 o
  -3   1  -3       65.20       58.93      3.60 o
  -3   1  -3       65.20       70.28      3.26 o
  -3   1  -3       65.20       66.62      3.23 o
   3  -1   3       65.20       69.17      3.44 o
   3  -1   3       65.20       70.72      3.63 o
   3  -1   3       65.20       69.60      3.47 o
  -4   1  -3      205.37      210.76      8.99 o
  -4   1  -3      205.37      212.90      9.83 o
  -4   1  -3      205.37      200.77      9.24 o
  -4   1  -3      205.37      212.87      8.99 o
  -4   1  -3      205.37      227.76     10.24 o
   4  -1   3      205.37      213.92      9.21 o
   4  -1   3      205.37      217.12      9.27 o
   4  -1   3      205.37      219.10      9.46 o
  -5   1  -3        0.02       -0.25      0.68 o
  -5   1  -3        0.02       -0.22      0.43 o
  -5   1  -3        0.02        0.28      0.59 o
  -5   1  -3        0.02       -0.19      0.37 o
  -5   1  -3        0.02        0.28      0.56 o
   5  -1   3        0.02        1.05      0.68 o
   5  -1   3        0.02        0.50      0.56 o
   5  -1   3        0.02       -0.16      0.68 o
  -6   1  -3        2.52        3.78      1.24 o
  -6   1  -3        2.52        1.12      1.15 o
  -6   1  -3        2.52        3.47      0.96 o
   6  -1   3        2.52        4.59      1.30 o
   6  -1   3        2.52        5.61      1.27 o
  -7   1  -3        0.03       -0.43      1.02 o
  -7   1  -3        0.03        0.59      0.71 o
   7  -1   3        0.03        0.00      0.90 o
   7  -1   3        0.03       -0.37      0.74 o
  -8   1  -3        0.01        0.78      1.30 o
   8  -1   3        0.01       -0.40      0.81 o
   8   0  -3       36.94       29.40      2.02 o
  -8   0   3       36.94       33.03      3.57 o
  -8   0   3       36.94       31.85      2.76 o
   7   0  -3        1.39        0.71      0.65 o
  -7   0   3        1.39        0.96      0.87 o
  -7   0   3        1.39        0.50      0.47 o
  -7   0   3        1.39        0.09      0.74 o
   6   0  -3       29.47       17.74      1.52 o
   6   0  -3       29.47       21.40      1.55 o
  -6   0   3       29.47       19.91      2.14 o
  -6   0   3       29.47       21.34      1.52 o
  -6   0   3       29.47       17.96      1.89 o
  -6   0   3       29.47       19.57      1.21 o
   5   0  -3        0.72       -0.22      0.43 o
   5   0  -3        0.72        0.09      0.40 o
  -5   0   3        0.72        0.25      0.47 o
  -5   0   3        0.72        0.74      0.53 o
  -5   0   3        0.72        0.19      0.53 o
  -5   0   3        0.72        0.25      0.47 o
   4   0  -3       82.20       69.29      3.19 o
  -4   0   3       82.20       68.58      3.44 o
  -4   0   3       82.20       70.53      3.26 o
  -4   0   3       82.20       71.46      3.54 o
  -4   0   3       82.20       69.01      3.23 o
   3   0  -3     1423.22     1423.73     54.47 o
  -3   0   3     1423.22     1475.78     54.53 o
  -3   0   3     1423.22     1440.45     57.91 o
  -3   0   3     1423.22     1400.38     53.78 o
  -3   0   3     1423.22     1364.49     57.82 o
   2   0  -3      127.96      104.90      5.02 o
   2   0  -3      127.96      135.33      5.09 o
  -2   0   3      127.96      123.94      5.43 o
  -2   0   3      127.96      119.60      5.33 o
  -2   0   3      127.96      133.40      5.12 o
   0   0  -3      832.67      744.87     29.84 o
   0   0  -3      832.67      754.55     29.90 o
   0   0  -3      832.67      766.27     31.67 o
   0   0  -3      832.67      798.65     29.87 o
   0   0   3      832.67      804.85     31.76 o
   0   0   3      832.67      754.24     29.93 o
   0   0   3      832.67      767.88     31.73 o
   0   0   3      832.67      775.98     29.84 o
  -1   0  -3       22.48       19.29      1.27 o
  -1   0  -3       22.48       20.91      1.40 o
  -1   0  -3       22.48       21.25      1.52 o
  -1   0  -3       22.48       21.68      1.52 o
   1   0   3       22.48       20.91      1.40 o
   1   0   3       22.48       20.60      1.27 o
   1   0   3       22.48       20.47      1.46 o
   1   0   3       22.48       19.26      1.24 o
   1   0   3       22.48       22.55      1.55 o
   1   0   3       22.48       17.93      1.43 o
  -2   0  -3        4.40        6.70      0.96 o
  -2   0  -3        4.40        6.02      0.81 o
  -2   0  -3        4.40        5.83      0.93 o
  -2   0  -3        4.40        5.43      0.99 o
   2   0   3        4.40        5.46      0.99 o
   2   0   3        4.40        5.46      0.62 o
   2   0   3        4.40        5.65      0.93 o
   2   0   3        4.40        5.58      0.65 o
  -3   0  -3      278.45      298.35     13.46 o
  -3   0  -3      278.45      298.16     12.50 o
  -3   0  -3      278.45      300.37     13.31 o
  -3   0  -3      278.45      299.13     12.28 o
   3   0   3      278.45      291.56     12.65 o
   3   0   3      278.45      310.88     13.09 o
   3   0   3      278.45      298.51     12.13 o
   3   0   3      278.45      310.20     11.85 o
   3   0   3      278.45      285.14     11.82 o
  -4   0  -3       29.98       38.96      2.95 o
  -4   0  -3       29.98       32.72      2.54 o
  -4   0  -3       29.98       34.77      2.45 o
  -4   0  -3       29.98       36.17      2.30 o
   4   0   3       29.98       40.14      2.76 o
   4   0   3       29.98       34.68      2.33 o
  -5   0  -3        0.71        1.77      0.90 o
  -5   0  -3        0.71        2.70      0.96 o
  -5   0  -3        0.71        0.84      0.62 o
  -5   0  -3        0.71        2.11      1.09 o
   5   0   3        0.71        1.77      0.74 o
   5   0   3        0.71       -0.06      0.74 o
  -6   0  -3       13.85       15.04      2.20 o
  -6   0  -3       13.85       18.64      2.33 o
  -6   0  -3       13.85       15.73      1.86 o
  -6   0  -3       13.85       17.09      2.57 o
   6   0   3       13.85       17.15      2.23 o
   6   0   3       13.85       14.80      1.80 o
  -7   0  -3        5.28        3.60      1.52 o
  -7   0  -3        5.28        4.56      1.21 o
   7   0   3        5.28        4.59      1.36 o
  -8   1   3        1.12        1.46      0.90 o
  -8   1   3        1.12        0.31      0.90 o
  -7   1   3        1.82        2.26      0.81 o
  -7   1   3        1.82        1.80      0.90 o
  -6   1   3       15.79       21.37      2.05 o
  -6   1   3       15.79       20.75      1.58 o
  -6   1   3       15.79       22.43      1.77 o
  -5   1   3        2.02        0.74      0.40 o
  -5   1   3        2.02        0.78      0.34 o
  -5   1   3        2.02        1.24      0.34 o
  -5   1   3        2.02        0.03      0.56 o
  -4   1   3       31.10       31.73      1.49 o
  -4   1   3       31.10       30.24      1.52 o
  -4   1   3       31.10       35.08      2.14 o
  -4   1   3       31.10       38.21      1.61 o
  -3   1   3      386.89      338.64     13.06 o
   2  -1  -3        0.46        1.33      0.31 o
  -2   1   3        0.46        1.40      0.25 o
  -2   1   3        0.46        1.15      0.22 o
  -2   1   3        0.46        0.99      0.28 o
   1  -1  -3      113.79      128.69      5.15 o
   1  -1  -3      113.79      120.90      5.24 o
   1  -1  -3      113.79      129.28      5.15 o
  -1   1   3      113.79      112.19      5.33 o
  -1   1   3      113.79      121.77      5.37 o
  -1   1   3      113.79      117.34      5.12 o
  -1   1   3      113.79      117.55      4.78 o
   0  -1  -3      255.19      215.91     10.79 o
   0  -1  -3      255.19      260.67     10.30 o
   0  -1  -3      255.19      251.24     10.30 o
   0  -1  -3      255.19      266.31     10.86 o
   0  -1  -3      255.19      257.10     10.05 o
   0   1   3      255.19      259.24     10.14 o
   0   1   3      255.19      237.62     10.92 o
   0   1   3      255.19      249.56     10.86 o
   0   1   3      255.19      269.38     10.36 o
  -1  -1  -3      232.15      214.45     10.11 o
  -1  -1  -3      232.15      225.90      9.49 o
  -1  -1  -3      232.15      249.03      9.71 o
  -1  -1  -3      232.15      226.55     10.33 o
   1   1   3      232.15      240.81      9.83 o
   1   1   3      232.15      229.52     10.33 o
   1   1   3      232.15      225.62      9.46 o
   1   1   3      232.15      234.77     10.27 o
  -2  -1  -3        8.02        6.05      0.90 o
  -2  -1  -3        8.02        4.40      1.02 o
  -2  -1  -3        8.02        5.83      1.05 o
  -2  -1  -3        8.02        7.16      1.09 o
   2   1   3        8.02        4.09      0.71 o
   2   1   3        8.02        6.05      1.12 o
  -3  -1  -3      389.80      375.58     16.16 o
  -3  -1  -3      389.80      392.05     17.37 o
  -3  -1  -3      389.80      399.03     17.71 o
  -3  -1  -3      389.80      408.03     16.63 o
   3   1   3      389.80      406.63     15.94 o
   3   1   3      389.80      396.89     15.91 o
   3   1   3      389.80      393.76     16.53 o
   3   1   3      389.80      403.78     17.28 o
  -4  -1  -3        1.39        3.41      1.21 o
  -4  -1  -3        1.39        1.95      0.90 o
  -4  -1  -3        1.39        2.20      0.74 o
  -4  -1  -3        1.39        2.79      0.96 o
   4   1   3        1.39        3.19      1.05 o
   4   1   3        1.39        3.13      0.53 o
   4   1   3        1.39        2.73      0.50 o
   4   1   3        1.39        3.44      0.81 o
  -5  -1  -3       16.32       18.77      2.02 o
  -5  -1  -3       16.32       19.66      2.70 o
  -5  -1  -3       16.32       17.40      2.23 o
  -5  -1  -3       16.32       14.08      2.08 o
   5   1   3       16.32       21.15      2.39 o
   5   1   3       16.32       19.17      1.83 o
  -6  -1  -3        0.08        0.06      0.71 o
  -6  -1  -3        0.08       -0.12      0.96 o
  -6  -1  -3        0.08        0.78      1.30 o
   6   1   3        0.08       -0.37      0.74 o
   6   1   3        0.08        0.19      0.65 o
  -7  -1  -3       15.23       16.04      2.14 o
  -7  -1  -3       15.23       13.28      2.67 o
   7   1   3       15.23       14.21      2.23 o
  -8   2   3        6.10        7.97      1.18 o
  -8   2   3        6.10        7.72      1.33 o
  -7   2   3        1.47        1.71      0.59 o
  -7   2   3        1.47        1.30      0.74 o
  -7   2   3        1.47        2.14      1.05 o
  -6   2   3        8.26        8.00      0.87 o
  -6   2   3        8.26        8.96      1.43 o
  -6   2   3        8.26        7.51      0.71 o
  -5   2   3       27.65       28.54      2.20 o
  -4   2   3      111.73      104.31      5.06 o
  -3   2   3       98.01       91.41      3.75 o
  -3   2   3       98.01      101.15      4.65 o
   2  -2  -3       14.04       11.04      0.90 o
  -2   2   3       14.04        9.77      0.81 o
  -2   2   3       14.04       11.26      0.84 o
  -2   2   3       14.04        9.74      0.81 o
   1  -2  -3      339.28      367.33     14.76 o
   1  -2  -3      339.28      367.27     14.83 o
   1  -2  -3      339.28      373.35     15.51 o
  -1   2   3      339.28      373.97     15.66 o
  -1   2   3      339.28      361.44     14.55 o
  -1   2   3      339.28      364.85     14.80 o
  -1   2   3      339.28      381.72     15.76 o
   0  -2  -3       35.67       43.64      2.57 o
   0  -2  -3       35.67       47.02      2.76 o
   0  -2  -3       35.67       46.09      2.26 o
   0   2   3       35.67       44.91      2.67 o
   0   2   3       35.67       47.08      2.64 o
   0   2   3       35.67       45.16      2.76 o
   0   2   3       35.67       40.73      2.36 o
  -1  -2  -3      173.82      182.04      9.03 o
  -1  -2  -3      173.82      201.80      8.90 o
  -1  -2  -3      173.82      186.72      8.19 o
  -1  -2  -3      173.82      194.54      8.47 o
   1   2   3      173.82      196.43      8.93 o
   1   2   3      173.82      195.47      8.56 o
   1   2   3      173.82      191.47      8.22 o
   1   2   3      173.82      187.43      9.09 o
  -2  -2  -3       50.38       61.20      3.29 o
  -2  -2  -3       50.38       55.74      3.41 o
  -2  -2  -3       50.38       60.14      3.82 o
  -2  -2  -3       50.38       59.24      3.63 o
   2   2   3       50.38       58.71      3.19 o
   2   2   3       50.38       64.86      3.66 o
   2   2   3       50.38       60.54      3.60 o
  -3  -2  -3      106.22      125.03      6.42 o
  -3  -2  -3      106.22      129.90      6.17 o
  -3  -2  -3      106.22      121.24      6.67 o
  -3  -2  -3      106.22      126.08      7.01 o
   3   2   3      106.22      135.20      6.70 o
   3   2   3      106.22      137.00      5.89 o
   3   2   3      106.22      129.84      6.54 o
  -4  -2  -3        8.95        6.08      1.33 o
  -4  -2  -3        8.95        3.63      0.93 o
  -4  -2  -3        8.95        7.94      1.55 o
  -4  -2  -3        8.95        5.96      1.55 o
   4   2   3        8.95        6.39      1.46 o
   4   2   3        8.95        6.36      0.93 o
   4   2   3        8.95        6.42      1.40 o
   4   2   3        8.95        6.33      0.90 o
  -5  -2  -3        0.09        2.23      1.12 o
  -5  -2  -3        0.09        0.00      0.99 o
  -5  -2  -3        0.09        0.53      0.74 o
   5   2   3        0.09        0.00      0.87 o
   5   2   3        0.09       -0.19      0.56 o
  -6  -2  -3        4.36        3.16      1.49 o
  -6  -2  -3        4.36        2.85      1.18 o
  -6  -2  -3        4.36        5.37      1.74 o
   6   2   3        4.36        1.27      1.21 o
  -7  -2  -3       10.72       14.67      2.98 o
   7   2   3       10.72       11.17      2.26 o
  -8   3   3        1.73        0.84      0.53 o
  -8   3   3        1.73        1.24      0.68 o
  -7   3   3        2.28        3.54      0.65 o
  -7   3   3        2.28        2.54      1.12 o
  -7   3   3        2.28        2.70      0.50 o
  -6   3   3        0.15       -0.06      0.84 o
  -5   3   3       97.21       85.17      4.71 o
  -4   3   3       42.40       40.32      2.85 o
  -4   3   3       42.40       47.46      2.08 o
   3  -3  -3       17.54       16.22      1.05 o
   3  -3  -3       17.54       17.96      1.12 o
  -3   3   3       17.54       16.90      1.80 o
  -3   3   3       17.54       16.97      1.21 o
  -3   3   3       17.54       17.62      1.18 o
  -3   3   3       17.54       16.75      1.09 o
   2  -3  -3       82.54       81.02      3.69 o
   2  -3  -3       82.54       80.74      3.72 o
  -2   3   3       82.54       77.91      3.16 o
  -2   3   3       82.54       73.85      3.16 o
  -2   3   3       82.54       76.89      3.94 o
  -2   3   3       82.54       75.77      3.88 o
  -2   3   3       82.54       79.03      3.66 o
   1  -3  -3      320.74      346.52     14.36 o
   1  -3  -3      320.74      349.12     14.45 o
  -1   3   3      320.74      347.14     14.17 o
  -1   3   3      320.74      357.90     15.42 o
  -1   3   3      320.74      359.61     14.45 o
  -1   3   3      320.74      357.69     15.26 o
   0  -3  -3      213.31      214.51      8.62 o
   0  -3  -3      213.31      210.32      9.68 o
   0  -3  -3      213.31      217.02      9.24 o
   0   3   3      213.31      189.85      9.77 o
   0   3   3      213.31      209.61      8.84 o
   0   3   3      213.31      217.95      9.68 o
   0   3   3      213.31      200.90      9.12 o
  -1  -3  -3      128.88      125.34      6.23 o
  -1  -3  -3      128.88      123.14      5.77 o
  -1  -3  -3      128.88      130.12      6.61 o
   1   3   3      128.88      124.75      6.48 o
   1   3   3      128.88      129.06      6.23 o
   1   3   3      128.88      130.02      5.89 o
   1   3   3      128.88      121.62      6.61 o
  -2  -3  -3       10.39       13.62      1.55 o
  -2  -3  -3       10.39       12.19      1.83 o
  -2  -3  -3       10.39       10.86      1.86 o
  -2  -3  -3       10.39       11.72      1.77 o
   2   3   3       10.39       12.28      1.80 o
   2   3   3       10.39       12.16      1.77 o
   2   3   3       10.39       12.13      1.46 o
  -3  -3  -3       20.49       21.06      2.57 o
  -3  -3  -3       20.49       17.12      1.89 o
  -3  -3  -3       20.49       13.43      2.05 o
  -3  -3  -3       20.49       23.82      2.67 o
   3   3   3       20.49       10.86      1.80 o
   3   3   3       20.49       16.72      2.17 o
   3   3   3       20.49       21.87      1.77 o
  -4  -3  -3        6.14        8.13      1.92 o
  -4  -3  -3        6.14        8.87      1.49 o
  -4  -3  -3        6.14        8.93      1.77 o
   4   3   3        6.14        6.27      1.61 o
  -5  -3  -3        6.69        6.51      1.92 o
  -5  -3  -3        6.69        8.31      1.95 o
  -5  -3  -3        6.69        8.96      1.67 o
   5   3   3        6.69        8.41      1.86 o
  -6  -3  -3        0.53        0.06      1.36 o
  -6  -3  -3        0.53        0.81      1.40 o
   6   3   3        0.53        0.71      1.21 o
  -8   4   3        5.46        3.75      0.62 o
  -8   4   3        5.46        5.30      0.84 o
  -7   4   3       11.36       12.28      0.93 o
  -7   4   3       11.36        7.69      0.74 o
  -6   4   3        0.15        0.19      0.31 o
  -6   4   3        0.15       -0.12      0.25 o
  -5   4   3       13.52       13.43      1.05 o
  -5   4   3       13.52       12.97      1.95 o
  -5   4   3       13.52       18.05      1.15 o
   4  -4  -3        3.06        1.77      0.31 o
   4  -4  -3        3.06        1.74      0.37 o
  -4   4   3        3.06        1.49      0.56 o
  -4   4   3        3.06        1.95      0.40 o
  -4   4   3        3.06        1.49      0.84 o
  -4   4   3        3.06        1.77      0.53 o
   3  -4  -3        7.17        9.06      1.09 o
  -3   4   3        7.17        9.15      1.27 o
  -3   4   3        7.17       13.46      1.83 o
  -3   4   3        7.17       11.20      1.12 o
  -3   4   3        7.17       12.81      1.30 o
   2  -4  -3      265.88      281.54     11.41 o
   2  -4  -3      265.88      249.62     11.38 o
  -2   4   3      265.88      268.85     12.10 o
  -2   4   3      265.88      286.81     12.34 o
  -2   4   3      265.88      277.72     11.35 o
  -2   4   3      265.88      267.89     11.07 o
   1  -4  -3       61.60       81.02      4.40 o
  -1   4   3       61.60       81.33      4.06 o
  -1   4   3       61.60       84.92      4.37 o
  -1   4   3       61.60       87.53      4.65 o
  -1   4   3       61.60       86.16      4.84 o
   0  -4  -3      258.65      248.85     10.30 o
   0  -4  -3      258.65      249.44     11.01 o
   0  -4  -3      258.65      257.41     11.69 o
   0   4   3      258.65      247.54     10.70 o
   0   4   3      258.65      258.43     11.85 o
   0   4   3      258.65      248.51     11.66 o
   0   4   3      258.65      244.88     10.98 o
  -1  -4  -3        0.20       -0.16      0.43 o
  -1  -4  -3        0.20        0.09      0.74 o
  -1  -4  -3        0.20        0.09      0.50 o
   1   4   3        0.20       -0.23      0.47 o
   1   4   3        0.20       -0.03      0.71 o
   1   4   3        0.20       -0.28      0.65 o
   1   4   3        0.20        1.92      1.02 o
  -2  -4  -3        0.30       -0.28      0.56 o
  -2  -4  -3        0.30       -0.36      0.71 o
  -2  -4  -3        0.30       -0.23      0.47 o
   2   4   3        0.30       -0.29      0.59 o
   2   4   3        0.30       -0.03      0.62 o
   2   4   3        0.30       -0.25      0.50 o
  -3  -4  -3        9.66       14.80      2.39 o
  -3  -4  -3        9.66       14.42      1.86 o
  -3  -4  -3        9.66       12.41      2.11 o
   3   4   3        9.66       15.42      1.83 o
   3   4   3        9.66       12.31      2.05 o
  -4  -4  -3       33.44       37.90      3.75 o
  -4  -4  -3       33.44       27.17      3.60 o
   4   4   3       33.44       25.28      3.16 o
  -5  -4  -3        6.63        5.43      1.92 o
   5   4   3        6.63        2.67      1.58 o
  -6  -4  -3        3.74        2.05      1.61 o
   6   4   3        3.74        2.14      1.61 o
  -7   5   3        0.02        0.31      0.43 o
  -7   5   3        0.02        0.71      0.47 o
  -6   5   3        2.82        4.68      0.81 o
  -6   5   3        2.82        3.54      0.74 o
  -5   5   3        0.04        0.34      0.56 o
  -5   5   3        0.04       -0.16      0.47 o
   4  -5  -3       14.96       13.43      1.24 o
  -4   5   3       14.96       10.61      1.43 o
  -4   5   3       14.96       12.81      1.61 o
   3  -5  -3        1.28       -0.28      0.56 o
   3  -5  -3        1.28        0.09      0.59 o
   2  -5  -3       42.76       39.05      2.79 o
   2  -5  -3       42.76       44.57      2.85 o
  -2   5   3       42.76       39.42      2.39 o
  -2   5   3       42.76       39.14      3.04 o
  -2   5   3       42.76       43.49      3.10 o
  -2   5   3       42.76       38.93      3.04 o
  -2   5   3       42.76       36.91      2.61 o
   1  -5  -3        4.37        1.64      0.93 o
  -1   5   3        4.37        1.55      0.87 o
  -1   5   3        4.37        1.12      0.93 o
  -1   5   3        4.37        1.02      0.81 o
  -1   5   3        4.37        1.43      0.68 o
   0  -5  -3      172.56      161.16      8.41 o
   0  -5  -3      172.56      182.97      9.12 o
   0  -5  -3      172.56      176.36      7.51 o
   0   5   3      172.56      180.92      8.93 o
   0   5   3      172.56      182.19      8.41 o
   0   5   3      172.56      165.94      9.12 o
   0   5   3      172.56      173.76      8.03 o
  -1  -5  -3       94.18      101.52      5.86 o
  -1  -5  -3       94.18      103.25      5.09 o
   1   5   3       94.18       97.89      5.99 o
   1   5   3       94.18       97.58      5.74 o
   1   5   3       94.18      113.18      5.52 o
  -2  -5  -3       28.73       27.85      3.26 o
  -2  -5  -3       28.73       27.17      2.33 o
   2   5   3       28.73       33.96      2.57 o
   2   5   3       28.73       28.85      3.16 o
   2   5   3       28.73       27.73      3.10 o
  -3  -5  -3       18.21       19.45      2.88 o
   3   5   3       18.21       20.04      2.76 o
   3   5   3       18.21       23.39      2.42 o
  -4  -5  -3        0.66        3.47      1.77 o
   4   5   3        0.66       -0.48      0.96 o
  -5  -5  -3        4.39        1.83      1.74 o
   5   5   3        4.39        4.44      1.83 o
  -7   6   3        0.18        0.06      0.59 o
  -7   6   3        0.18        0.31      0.59 o
  -6   6   3        0.05       -0.22      0.62 o
  -6   6   3        0.05       -0.28      0.56 o
   5  -6  -3       49.68       61.32      2.70 o
  -5   6   3       49.68       54.28      3.63 o
  -5   6   3       49.68       60.73      2.76 o
  -5   6   3       49.68       53.81      2.70 o
  -5   6   3       49.68       57.44      3.60 o
   4  -6  -3        1.41        1.12      0.68 o
  -4   6   3        1.41        0.40      0.43 o
  -4   6   3        1.41        0.62      0.50 o
  -4   6   3        1.41        1.52      0.87 o
  -4   6   3        1.41        0.06      0.65 o
   3  -6  -3       31.73       27.29      2.23 o
  -3   6   3       31.73       25.65      1.92 o
  -3   6   3       31.73       24.94      2.79 o
  -3   6   3       31.73       27.92      2.45 o
   2  -6  -3        5.72        7.26      1.46 o
  -2   6   3        5.72        7.23      1.55 o
  -2   6   3        5.72        8.81      1.30 o
  -2   6   3        5.72        6.82      1.30 o
  -2   6   3        5.72        6.45      1.58 o
   1  -6  -3        2.49        2.42      1.12 o
  -1   6   3        2.49        0.62      0.99 o
  -1   6   3        2.49        1.02      0.90 o
  -1   6   3        2.49        1.02      0.71 o
  -1   6   3        2.49        1.55      0.96 o
   0  -6  -3       32.31       34.86      3.47 o
   0   6   3       32.31       37.00      3.35 o
   0   6   3       32.31       38.00      3.13 o
  -1  -6  -3       28.98       32.23      2.39 o
  -1  -6  -3       28.98       31.61      3.54 o
   1   6   3       28.98       32.01      3.54 o
   1   6   3       28.98       28.26      3.23 o
  -2  -6  -3       37.90       40.38      4.34 o
   2   6   3       37.90       44.29      3.85 o
  -3  -6  -3        6.73        5.15      2.02 o
   3   6   3        6.73        4.62      1.86 o
  -4  -6  -3       37.22       32.78      4.28 o
   4   6   3       37.22       27.42      3.69 o
  -6   7   3        2.57        1.99      1.05 o
  -6   7   3        2.57        2.05      0.99 o
   5  -7  -3       11.03       11.94      1.33 o
  -5   7   3       11.03        9.46      1.71 o
  -5   7   3       11.03       12.13      1.92 o
  -5   7   3       11.03        9.31      1.24 o
   4  -7  -3        6.60        6.89      1.40 o
  -4   7   3        6.60        7.91      1.77 o
  -4   7   3        6.60        9.12      1.71 o
   3  -7  -3        1.23        2.67      1.18 o
  -3   7   3        1.23        1.27      1.09 o
   2  -7  -3        5.99        5.40      1.52 o
  -2   7   3        5.99        4.90      1.52 o
   1  -7  -3        2.82        8.56      1.80 o
  -1   7   3        2.82       10.27      1.89 o
  -1   7   3        2.82       10.08      2.02 o
   0  -7  -3       90.43      102.39      6.20 o
   0   7   3       90.43       98.79      6.42 o
   0   7   3       90.43       93.58      5.89 o
  -1  -7  -3       17.97       21.12      3.10 o
   1   7   3       17.97       19.14      2.85 o
  -2  -7  -3        2.19        2.36      1.64 o
   2   7   3        2.19        3.32      1.61 o
  -3  -7  -3        0.73       -0.64      1.27 o
   3   7   3        0.73        0.37      1.33 o
   4  -8  -3       15.71       16.22      2.08 o
  -4   8   3       15.71       17.59      2.64 o
   3  -8  -3        9.00        5.86      1.52 o
  -3   8   3        9.00        5.89      1.80 o
   2  -8  -3        2.68        1.80      1.30 o
  -2   8   3        2.68        2.17      1.40 o
   1  -8  -3       10.42       12.16      2.36 o
  -1   8   3       10.42        7.41      2.02 o
   0  -8  -3       20.43       17.56      2.95 o
   0   8   3       20.43       17.96      2.82 o
  -1  -8  -3       21.16       19.32      3.29 o
   1   8   3       21.16       16.38      2.88 o
   1   9  -4       10.16       13.31      2.61 o
  -1  -9   4       10.16       16.81      3.10 o
   0   9  -4        4.34        6.23      1.92 o
   0  -9   4        4.34        7.23      2.08 o
  -1   9  -4        1.16        1.92      1.43 o
  -1   9  -4        1.16        0.59      1.27 o
   1  -9   4        1.16        1.67      1.40 o
  -2   9  -4       13.72       18.05      2.95 o
   2  -9   4       13.72       19.01      2.88 o
  -3   9  -4        3.99        4.19      1.64 o
   3  -9   4        3.99        4.50      1.71 o
   3   8  -4        2.06        0.40      1.40 o
  -3  -8   4        2.06        2.57      1.89 o
   2   8  -4        0.36       -0.43      1.05 o
  -2  -8   4        0.36       -0.54      1.09 o
   1   8  -4        5.07        2.92      1.52 o
  -1  -8   4        5.07        5.92      1.86 o
   0   8  -4        2.32        0.68      1.27 o
   0   8  -4        2.32        1.15      1.40 o
   0  -8   4        2.32        3.35      1.61 o
  -1   8  -4        6.73        5.21      1.61 o
  -1   8  -4        6.73       10.17      2.20 o
   1  -8   4        6.73        6.79      1.83 o
  -2   8  -4       28.68       33.31      3.32 o
  -2   8  -4       28.68       33.03      3.66 o
   2  -8   4       28.68       30.30      3.41 o
  -3   8  -4        0.21       -0.28      0.93 o
   3  -8   4        0.21        1.12      1.18 o
  -4   8  -4        0.12       -0.42      0.84 o
  -4   8  -4        0.12        0.31      0.87 o
   4  -8   4        0.12       -0.47      0.93 o
  -5   8  -4        2.44       -0.03      1.05 o
   5  -8   4        2.44        1.46      1.21 o
   4   7  -4        3.76        3.63      1.67 o
  -4  -7   4        3.76        3.38      1.86 o
   3   7  -4        0.01       -0.45      0.90 o
  -3  -7   4        0.01        1.05      1.30 o
   2   7  -4        0.54        1.43      1.24 o
  -2  -7   4        0.54       -0.53      1.05 o
  -2  -7   4        0.54       -0.39      0.78 o
   1   7  -4        5.74        7.60      1.86 o
   1   7  -4        5.74        8.47      2.02 o
   1   7  -4        5.74        6.61      1.36 o
  -1  -7   4        5.74        8.03      1.43 o
  -1  -7   4        5.74        8.50      2.08 o
   0   7  -4       16.60       17.74      2.26 o
   0   7  -4       16.60       17.56      2.51 o
   0   7  -4       16.60       16.97      2.61 o
   0  -7   4       16.60       11.35      2.23 o
   0  -7   4       16.60       18.89      1.80 o
  -1   7  -4       65.52       79.34      4.90 o
  -1   7  -4       65.52       79.84      5.30 o
   1  -7   4       65.52       80.36      5.06 o
  -2   7  -4        8.84        9.09      1.92 o
  -2   7  -4        8.84        8.81      1.71 o
   2  -7   4        8.84        8.68      1.80 o
   2  -7   4        8.84        9.34      2.02 o
  -3   7  -4       54.94       51.08      3.50 o
  -3   7  -4       54.94       58.19      4.13 o
  -3   7  -4       54.94       45.78      3.44 o
  -3   7  -4       54.94       49.29      3.29 o
   3  -7   4       54.94       50.12      3.75 o
   3  -7   4       54.94       47.89      3.82 o
  -4   7  -4       12.77       11.26      1.64 o
  -4   7  -4       12.77       11.82      2.08 o
   4  -7   4       12.77        9.09      1.74 o
  -5   7  -4       72.27       81.73      4.56 o
  -5   7  -4       72.27       76.24      5.24 o
   5  -7   4       72.27       80.80      4.93 o
  -6   7  -4       36.43       42.68      3.60 o
   6  -7   4       36.43       31.85      2.76 o
   5   6  -4       27.39       34.43      4.00 o
  -5  -6   4       27.39       36.10      4.09 o
   4   6  -4       10.93        8.56      2.11 o
  -4  -6   4       10.93        7.29      2.02 o
   3   6  -4        0.84        0.25      1.15 o
   3   6  -4        0.84        0.16      0.78 o
  -3  -6   4        0.84        0.00      1.18 o
   2   6  -4        6.17        6.76      1.64 o
   2   6  -4        6.17        8.28      1.27 o
   2   6  -4        6.17        7.01      1.64 o
   2   6  -4        6.17        7.01      1.46 o
  -2  -6   4        6.17        7.79      1.46 o
  -2  -6   4        6.17        6.64      1.30 o
  -2  -6   4        6.17        8.06      2.08 o
  -2  -6   4        6.17        9.86      2.14 o
   1   6  -4        2.09       -0.28      0.90 o
   1   6  -4        2.09        0.22      1.18 o
   1   6  -4        2.09        3.04      0.93 o
   1   6  -4        2.09        2.95      1.43 o
  -1  -6   4        2.09        0.56      0.87 o
  -1  -6   4        2.09        0.90      0.90 o
  -1  -6   4        2.09        2.70      1.58 o
  -1  -6   4        2.09        1.15      1.18 o
   0   6  -4       24.75       26.43      2.92 o
   0   6  -4       24.75       22.86      2.48 o
   0   6  -4       24.75       27.95      2.30 o
   0   6  -4       24.75       23.45      2.61 o
   0   6  -4       24.75       25.12      2.88 o
   0  -6   4       24.75       25.22      1.95 o
   0  -6   4       24.75       27.11      1.99 o
   0  -6   4       24.75       26.33      2.92 o
  -1   6  -4      289.59      284.45     12.22 o
  -1   6  -4      289.59      284.45     12.44 o
  -1   6  -4      289.59      287.56     13.34 o
  -1   6  -4      289.59      284.67     12.38 o
  -1   6  -4      289.59      272.36     13.28 o
   1  -6   4      289.59      287.74     12.41 o
   1  -6   4      289.59      267.55     12.62 o
   1  -6   4      289.59      280.83     11.45 o
  -2   6  -4        1.26        1.92      1.09 o
  -2   6  -4        1.26        1.15      0.84 o
  -2   6  -4        1.26        1.43      1.05 o
  -2   6  -4        1.26        2.42      1.05 o
  -2   6  -4        1.26        2.64      0.90 o
  -2   6  -4        1.26        2.36      0.96 o
   2  -6   4        1.26        2.30      1.21 o
   2  -6   4        1.26        2.92      1.18 o
  -3   6  -4      362.09      375.92     15.88 o
  -3   6  -4      362.09      375.92     17.15 o
  -3   6  -4      362.09      369.04     17.09 o
  -3   6  -4      362.09      374.28     15.76 o
  -3   6  -4      362.09      368.67     15.73 o
   3  -6   4      362.09      393.04     16.44 o
   3  -6   4      362.09      391.34     16.22 o
  -4   6  -4        0.06        0.59      0.87 o
  -4   6  -4        0.06        0.81      0.62 o
  -4   6  -4        0.06        0.56      0.65 o
  -4   6  -4        0.06        0.34      0.90 o
   4  -6   4        0.06       -0.40      0.81 o
   4  -6   4        0.06       -0.40      0.81 o
  -5   6  -4      196.20      210.42     10.20 o
  -5   6  -4      196.20      191.78      9.99 o
  -5   6  -4      196.20      196.62      8.96 o
   5  -6   4      196.20      206.17      9.34 o
  -6   6  -4        0.17        2.85      1.24 o
  -6   6  -4        0.17       -0.28      0.90 o
  -6   6  -4        0.17       -0.31      0.62 o
   6  -6   4        0.17       -0.42      0.84 o
   6   5  -4        0.00       -0.47      1.05 o
  -6  -5   4        0.00       -0.60      1.21 o
  -6  -5   4        0.00       -0.28      1.18 o
   5   5  -4        1.85        0.34      1.12 o
  -5  -5   4        1.85        0.06      1.30 o
  -5  -5   4        1.85        0.16      1.18 o
   4   5  -4        4.35        1.86      1.21 o
  -4  -5   4        4.35        1.99      1.27 o
  -4  -5   4        4.35        2.14      1.36 o
  -4  -5   4        4.35        3.50      1.05 o
   3   5  -4      172.63      131.08      6.02 o
   3   5  -4      172.63      138.12      6.67 o
   3   5  -4      172.63      144.17      7.35 o
  -3  -5   4      172.63      146.24      7.51 o
  -3  -5   4      172.63      144.45      7.01 o
  -3  -5   4      172.63      167.89      8.37 o
   2   5  -4        0.07        0.84      0.74 o
   2   5  -4        0.07       -0.16      0.40 o
   2   5  -4        0.07       -0.12      0.68 o
   2   5  -4        0.07        0.12      0.50 o
  -2  -5   4        0.07       -0.22      0.43 o
  -2  -5   4        0.07       -0.22      0.71 o
  -2  -5   4        0.07       -0.06      0.84 o
   1   5  -4       76.10       71.09      3.72 o
   1   5  -4       76.10       73.04      4.56 o
   1   5  -4       76.10       70.10      3.82 o
   1   5  -4       76.10       78.69      4.34 o
   1   5  -4       76.10       72.39      4.44 o
  -1  -5   4       76.10       66.41      3.75 o
  -1  -5   4       76.10       68.70      4.56 o
  -1  -5   4       76.10       64.51      4.19 o
  -1  -5   4       76.10       77.79      3.82 o
  -1  -5   4       76.10       65.23      3.72 o
   0   5  -4       15.39       16.75      1.77 o
   0   5  -4       15.39       14.98      1.95 o
   0   5  -4       15.39       13.55      1.55 o
   0   5  -4       15.39       16.10      1.99 o
   0   5  -4       15.39       18.02      1.92 o
   0  -5   4       15.39       17.59      1.43 o
   0  -5   4       15.39       15.48      1.74 o
   0  -5   4       15.39       13.34      1.80 o
   0  -5   4       15.39       15.76      1.40 o
   0  -5   4       15.39       17.21      2.08 o
  -1   5  -4      169.38      165.78      7.75 o
  -1   5  -4      169.38      164.98      7.51 o
  -1   5  -4      169.38      169.01      7.79 o
  -1   5  -4      169.38      179.56      7.63 o
  -1   5  -4      169.38      164.05      8.28 o
  -1   5  -4      169.38      157.50      8.28 o
   1  -5   4      169.38      170.96      7.13 o
   1  -5   4      169.38      169.72      8.28 o
   1  -5   4      169.38      176.80      7.91 o
   1  -5   4      169.38      165.13      7.97 o
   1  -5   4      169.38      168.17      7.10 o
  -2   5  -4      212.64      233.71      9.74 o
  -2   5  -4      212.64      210.67      9.46 o
  -2   5  -4      212.64      228.84     10.58 o
  -2   5  -4      212.64      224.81      9.55 o
  -2   5  -4      212.64      223.69     10.55 o
  -2   5  -4      212.64      218.70      9.89 o
   2  -5   4      212.64      219.75      9.93 o
   2  -5   4      212.64      208.99      9.86 o
  -3   5  -4       90.52       89.67      4.96 o
  -3   5  -4       90.52       83.81      4.31 o
  -3   5  -4       90.52       89.30      5.02 o
  -3   5  -4       90.52       86.75      4.59 o
  -3   5  -4       90.52       92.40      4.40 o
  -3   5  -4       90.52       87.96      4.99 o
   3  -5   4       90.52       91.53      5.06 o
   3  -5   4       90.52       85.67      4.78 o
  -4   5  -4       13.83       10.98      1.27 o
  -4   5  -4       13.83        9.21      1.36 o
  -4   5  -4       13.83       10.95      1.71 o
  -4   5  -4       13.83       13.12      1.46 o
  -4   5  -4       13.83       12.31      1.74 o
   4  -5   4       13.83       12.93      1.99 o
   4  -5   4       13.83       13.55      1.83 o
  -5   5  -4        0.88        0.65      0.65 o
  -5   5  -4        0.88        2.17      1.09 o
  -5   5  -4        0.88        1.18      0.62 o
  -5   5  -4        0.88        2.42      1.02 o
   5  -5   4        0.88        2.05      0.93 o
   5  -5   4        0.88        1.30      1.15 o
  -6   5  -4       15.01       19.14      1.95 o
  -6   5  -4       15.01       18.21      2.39 o
  -6   5  -4       15.01       21.68      2.64 o
  -6   5  -4       15.01       19.63      1.71 o
   6  -5   4       15.01       18.45      2.05 o
  -7   5  -4        7.83       10.02      1.95 o
   7  -5   4        7.83        8.28      1.43 o
   7   4  -4        0.00       -0.47      0.93 o
  -7  -4   4        0.00        0.59      1.43 o
   6   4  -4        8.06        9.03      1.89 o
  -6  -4   4        8.06       12.72      1.95 o
  -6  -4   4        8.06       15.66      2.42 o
  -6  -4   4        8.06       10.05      2.39 o
   5   4  -4      109.46      110.33      6.11 o
  -5  -4   4      109.46      120.19      6.39 o
  -5  -4   4      109.46      107.81      6.82 o
  -5  -4   4      109.46      101.80      5.86 o
   4   4  -4       76.97       64.45      4.22 o
  -4  -4   4       76.97       70.94      4.06 o
  -4  -4   4       76.97       65.60      4.50 o
  -4  -4   4       76.97       66.47      4.71 o
  -4  -4   4       76.97       74.10      4.47 o
   3   4  -4       35.54       50.03      2.79 o
   3   4  -4       35.54       46.93      3.47 o
   3   4  -4       35.54       50.50      3.38 o
  -3  -4   4       35.54       52.98      3.75 o
  -3  -4   4       35.54       50.19      3.07 o
  -3  -4   4       35.54       50.53      3.41 o
  -3  -4   4       35.54       44.20      3.32 o
   2   4  -4       21.79       24.26      2.05 o
   2   4  -4       21.79       22.92      1.74 o
   2   4  -4       21.79       23.32      2.08 o
   2   4  -4       21.79       21.03      1.43 o
  -2  -4   4       21.79       23.32      2.20 o
  -2  -4   4       21.79       23.05      1.80 o
  -2  -4   4       21.79       21.59      2.23 o
  -2  -4   4       21.79       22.61      2.17 o
   1   4  -4       15.77       12.13      1.58 o
   1   4  -4       15.77       11.97      1.55 o
   1   4  -4       15.77       13.80      1.43 o
   1   4  -4       15.77       12.62      1.67 o
   1   4  -4       15.77       11.41      1.21 o
  -1  -4   4       15.77       12.50      1.61 o
  -1  -4   4       15.77       11.88      1.67 o
  -1  -4   4       15.77       11.79      1.67 o
  -1  -4   4       15.77       13.52      1.40 o
  -1  -4   4       15.77       12.34      1.27 o
  -1  -4   4       15.77       12.72      1.33 o
   0   4  -4       14.62       15.38      1.52 o
   0   4  -4       14.62       17.68      1.77 o
   0   4  -4       14.62       14.33      1.49 o
   0   4  -4       14.62       14.30      1.77 o
   0   4  -4       14.62       16.10      1.83 o
   0  -4   4       14.62       15.88      1.58 o
   0  -4   4       14.62       12.93      1.64 o
   0  -4   4       14.62       16.66      1.36 o
  -1   4  -4      157.59      159.86      7.04 o
  -1   4  -4      157.59      143.39      7.01 o
  -1   4  -4      157.59      165.72      7.29 o
  -1   4  -4      157.59      164.64      7.23 o
  -1   4  -4      157.59      153.60      7.79 o
  -1   4  -4      157.59      160.36      7.79 o
   1  -4   4      157.59      162.65      7.44 o
   1  -4   4      157.59      161.66      7.29 o
   1  -4   4      157.59      168.61      6.79 o
   1  -4   4      157.59      165.23      7.66 o
   1  -4   4      157.59      164.39      6.76 o
  -2   4  -4      450.42      409.30     17.18 o
  -2   4  -4      450.42      416.12     17.15 o
  -2   4  -4      450.42      420.25     16.97 o
  -2   4  -4      450.42      427.60     17.03 o
  -2   4  -4      450.42      433.65     18.36 o
  -2   4  -4      450.42      415.50     18.36 o
   2  -4   4      450.42      423.16     17.40 o
   2  -4   4      450.42      422.54     17.28 o
  -3   4  -4       14.39       12.44      1.71 o
  -3   4  -4       14.39       12.31      1.27 o
  -3   4  -4       14.39       13.96      1.55 o
  -3   4  -4       14.39       15.79      1.77 o
  -3   4  -4       14.39       13.52      1.67 o
  -3   4  -4       14.39       12.38      1.27 o
   3  -4   4       14.39       12.90      1.74 o
   3  -4   4       14.39       12.16      1.64 o
   3  -4   4       14.39       14.27      1.52 o
  -4   4  -4       42.29       51.67      2.76 o
  -4   4  -4       42.29       46.15      3.23 o
  -4   4  -4       42.29       45.81      2.57 o
  -4   4  -4       42.29       46.22      3.26 o
  -4   4  -4       42.29       47.18      3.19 o
  -4   4  -4       42.29       47.52      2.88 o
   4  -4   4       42.29       45.44      3.04 o
   4  -4   4       42.29       47.46      3.32 o
  -5   4  -4       11.41       12.93      1.86 o
  -5   4  -4       11.41       13.55      1.36 o
  -5   4  -4       11.41       13.43      1.43 o
  -5   4  -4       11.41       12.19      1.55 o
  -5   4  -4       11.41       16.47      2.05 o
   5  -4   4       11.41       12.03      1.61 o
   5  -4   4       11.41       13.65      2.02 o
  -6   4  -4       15.56       18.52      2.39 o
  -6   4  -4       15.56       15.88      1.71 o
  -6   4  -4       15.56       18.18      1.55 o
   6  -4   4       15.56       14.42      1.86 o
   6  -4   4       15.56       15.60      2.26 o
  -7   4  -4       41.76       42.52      3.50 o
  -7   4  -4       41.76       48.54      3.75 o
  -7   4  -4       41.76       47.33      3.01 o
   7  -4   4       41.76       41.00      2.98 o
   7   3  -4        0.01        0.50      0.90 o
  -7  -3   4        0.01       -0.34      1.09 o
  -7  -3   4        0.01        1.46      0.93 o
   6   3  -4        0.19        0.03      0.90 o
  -6  -3   4        0.19        1.15      1.15 o
  -6  -3   4        0.19        0.93      0.99 o
  -6  -3   4        0.19        0.87      0.74 o
   5   3  -4       18.29       18.58      2.20 o
  -5  -3   4       18.29       17.15      1.89 o
  -5  -3   4       18.29       18.18      2.33 o
  -5  -3   4       18.29       19.57      2.30 o
  -5  -3   4       18.29       18.61      2.48 o
   4   3  -4       26.34       21.40      1.09 o
   4   3  -4       26.34       21.18      2.20 o
  -4  -3   4       26.34       19.35      2.20 o
  -4  -3   4       26.34       16.04      1.77 o
  -4  -3   4       26.34       15.29      2.14 o
  -4  -3   4       26.34       17.34      2.11 o
   3   3  -4       45.23       61.48      3.41 o
   3   3  -4       45.23       58.28      2.88 o
   3   3  -4       45.23       54.22      3.50 o
  -3  -3   4       45.23       54.25      3.54 o
  -3  -3   4       45.23       58.19      3.75 o
  -3  -3   4       45.23       57.97      3.47 o
  -3  -3   4       45.23       57.91      3.16 o
   2   3  -4      421.34      423.13     16.35 o
   2   3  -4      421.34      371.86     17.56 o
   2   3  -4      421.34      426.98     16.75 o
  -2  -3   4      421.34      417.95     17.87 o
  -2  -3   4      421.34      402.16     16.50 o
  -2  -3   4      421.34      411.00     15.79 o
  -2  -3   4      421.34      398.44     16.72 o
  -2  -3   4      421.34      403.25     17.83 o
   1   3  -4      617.84      604.21     23.60 o
   1   3  -4      617.84      621.24     24.22 o
   1   3  -4      617.84      610.44     25.77 o
   1   3  -4      617.84      610.38     24.32 o
   1   3  -4      617.84      588.11     25.90 o
  -1  -3   4      617.84      632.87     25.99 o
  -1  -3   4      617.84      605.73     24.41 o
  -1  -3   4      617.84      599.99     24.22 o
  -1  -3   4      617.84      596.24     25.84 o
  -1  -3   4      617.84      627.13     23.63 o
  -1  -3   4      617.84      629.02     24.26 o
   0   3  -4     1017.65     1000.26     40.82 o
   0   3  -4     1017.65     1005.19     40.76 o
   0   3  -4     1017.65     1068.00     43.39 o
   0   3  -4     1017.65     1041.64     40.82 o
   0   3  -4     1017.65     1077.03     43.45 o
   0   3  -4     1017.65     1051.56     40.10 o
   0  -3   4     1017.65     1060.03     40.79 o
   0  -3   4     1017.65     1040.99     40.14 o
   0  -3   4     1017.65     1055.13     43.33 o
   0  -3   4     1017.65     1097.31     40.82 o
   0  -3   4     1017.65     1058.91     43.42 o
   0  -3   4     1017.65     1002.56     40.91 o
  -1   3  -4        8.18        6.67      0.87 o
  -1   3  -4        8.18        5.65      0.81 o
  -1   3  -4        8.18        7.69      1.09 o
  -1   3  -4        8.18        6.54      1.05 o
  -1   3  -4        8.18        6.05      1.05 o
  -1   3  -4        8.18        5.80      0.96 o
   1  -3   4        8.18        6.64      0.74 o
   1  -3   4        8.18        5.99      0.99 o
   1  -3   4        8.18        6.23      1.05 o
   1  -3   4        8.18        6.11      1.09 o
   1  -3   4        8.18        5.33      0.68 o
  -2   3  -4        3.78        7.07      0.90 o
  -2   3  -4        3.78        7.10      1.02 o
  -2   3  -4        3.78        5.12      0.99 o
  -2   3  -4        3.78        6.76      1.09 o
  -2   3  -4        3.78        5.33      0.99 o
   2  -3   4        3.78        6.27      0.40 o
   2  -3   4        3.78       13.15      1.43 o
   2  -3   4        3.78        6.39      0.96 o
   2  -3   4        3.78        7.13      0.43 o
   2  -3   4        3.78        5.86      1.09 o
  -3   3  -4      154.25      151.24      6.76 o
  -3   3  -4      154.25      153.28      7.29 o
  -3   3  -4      154.25      157.60      7.32 o
  -3   3  -4      154.25      145.78      6.45 o
  -3   3  -4      154.25      146.18      6.54 o
  -3   3  -4      154.25      135.42      6.95 o
   3  -3   4      154.25      146.06      6.98 o
   3  -3   4      154.25      156.63      6.64 o
   3  -3   4      154.25      155.61      6.98 o
  -4   3  -4       30.97       35.76      2.54 o
  -4   3  -4       30.97       31.23      1.89 o
  -4   3  -4       30.97       31.98      2.23 o
  -4   3  -4       30.97       29.87      1.95 o
  -4   3  -4       30.97       30.86      2.39 o
  -4   3  -4       30.97       29.75      2.48 o
   4  -3   4       30.97       29.78      2.05 o
   4  -3   4       30.97       31.20      2.45 o
   4  -3   4       30.97       27.88      2.23 o
  -5   3  -4        0.00        0.40      0.74 o
  -5   3  -4        0.00        0.87      0.56 o
  -5   3  -4        0.00        1.18      0.78 o
  -5   3  -4        0.00        1.40      0.71 o
  -5   3  -4        0.00        1.43      0.56 o
  -5   3  -4        0.00        1.18      0.84 o
   5  -3   4        0.00        0.87      0.87 o
   5  -3   4        0.00        0.81      0.81 o
  -6   3  -4       70.35       68.58      4.56 o
  -6   3  -4       70.35       74.29      3.85 o
  -6   3  -4       70.35       68.02      4.34 o
  -6   3  -4       70.35       68.33      3.69 o
   6  -3   4       70.35       66.25      4.09 o
   6  -3   4       70.35       65.01      4.31 o
  -7   3  -4        8.23        7.20      1.33 o
  -7   3  -4        8.23       11.32      2.11 o
  -7   3  -4        8.23        5.27      1.24 o
   7  -3   4        8.23        5.86      1.36 o
   7  -3   4        8.23        6.95      1.74 o
   8   2  -4        4.90        4.93      1.43 o
  -8  -2   4        4.90        4.87      1.86 o
   7   2  -4        0.28        1.33      0.87 o
  -7  -2   4        0.28        1.12      0.74 o
  -7  -2   4        0.28       -0.16      1.09 o
   6   2  -4       48.40       53.01      3.32 o
  -6  -2   4       48.40       47.08      3.78 o
  -6  -2   4       48.40       47.86      3.04 o
  -6  -2   4       48.40       48.23      3.32 o
  -6  -2   4       48.40       51.58      3.63 o
   5   2  -4       60.72       71.46      3.66 o
  -5  -2   4       60.72       61.48      3.66 o
  -5  -2   4       60.72       58.99      4.03 o
  -5  -2   4       60.72       57.26      3.26 o
  -5  -2   4       60.72       56.92      3.75 o
   4   2  -4       11.75       19.57      1.71 o
  -4  -2   4       11.75       19.63      1.71 o
  -4  -2   4       11.75       13.99      1.83 o
  -4  -2   4       11.75       17.28      1.40 o
  -4  -2   4       11.75       18.02      1.92 o
   3   2  -4       58.71       70.50      3.57 o
   3   2  -4       58.71       66.19      3.50 o
  -3  -2   4       58.71       63.00      3.72 o
  -3  -2   4       58.71       61.57      3.47 o
  -3  -2   4       58.71       65.14      3.69 o
  -3  -2   4       58.71       66.78      3.29 o
   2   2  -4      492.05      522.07     20.22 o
   2   2  -4      492.05      517.79     20.47 o
   2   2  -4      492.05      526.54     21.65 o
  -2  -2   4      492.05      450.27     21.80 o
  -2  -2   4      492.05      528.12     20.41 o
  -2  -2   4      492.05      520.24     19.66 o
  -2  -2   4      492.05      509.23     20.56 o
  -2  -2   4      492.05      541.62     21.96 o
   1   2  -4      922.63      880.32     35.27 o
   1   2  -4      922.63      822.22     33.06 o
   1   2  -4      922.63      830.41     33.06 o
  -1  -2   4      922.63      880.75     35.27 o
  -1  -2   4      922.63      821.76     33.09 o
  -1  -2   4      922.63      866.02     32.35 o
  -1  -2   4      922.63      827.53     35.20 o
  -1  -2   4      922.63      854.45     33.22 o
   0   2  -4      403.96      412.74     16.84 o
   0   2  -4      403.96      435.97     17.99 o
   0   2  -4      403.96      426.76     16.84 o
   0   2  -4      403.96      420.06     16.81 o
   0   2  -4      403.96      426.95     18.02 o
   0  -2   4      403.96      418.70     16.81 o
   0  -2   4      403.96      421.89     16.63 o
   0  -2   4      403.96      414.88     16.81 o
   0  -2   4      403.96      430.11     17.06 o
   0  -2   4      403.96      422.82     17.99 o
   0  -2   4      403.96      425.92     17.96 o
  -1   2  -4        5.13        4.87      0.71 o
  -1   2  -4        5.13        5.09      0.87 o
  -1   2  -4        5.13        6.98      0.90 o
  -1   2  -4        5.13        6.08      0.74 o
  -1   2  -4        5.13        8.03      1.05 o
   1  -2   4        5.13        5.15      0.68 o
   1  -2   4        5.13        6.33      1.02 o
   1  -2   4        5.13        7.07      0.78 o
   1  -2   4        5.13        3.44      0.71 o
   1  -2   4        5.13        7.26      0.99 o
  -2   2  -4       85.38       99.04      4.44 o
  -2   2  -4       85.38       85.11      4.13 o
  -2   2  -4       85.38       89.14      4.09 o
  -2   2  -4       85.38       86.16      4.59 o
  -2   2  -4       85.38       93.98      4.71 o
   2  -2   4       85.38       94.14      4.53 o
   2  -2   4       85.38       91.53      4.37 o
   2  -2   4       85.38       85.64      4.22 o
   2  -2   4       85.38       90.63      4.47 o
   2  -2   4       85.38       87.93      3.78 o
  -3   2  -4      465.14      416.18     18.58 o
  -3   2  -4      465.14      474.43     19.94 o
  -3   2  -4      465.14      478.03     18.49 o
  -3   2  -4      465.14      447.05     19.79 o
  -3   2  -4      465.14      465.75     18.45 o
   3  -2   4      465.14      461.87     18.77 o
   3  -2   4      465.14      489.48     18.61 o
   3  -2   4      465.14      457.03     18.52 o
  -4   2  -4       57.35       51.61      2.88 o
  -4   2  -4       57.35       57.69      3.47 o
  -4   2  -4       57.35       50.15      3.10 o
  -4   2  -4       57.35       50.99      3.50 o
  -4   2  -4       57.35       56.54      2.92 o
   4  -2   4       57.35       58.90      3.19 o
   4  -2   4       57.35       51.27      3.29 o
   4  -2   4       57.35       55.61      3.35 o
  -5   2  -4        0.89        0.62      0.50 o
  -5   2  -4        0.89        0.25      0.50 o
  -5   2  -4        0.89       -0.19      0.71 o
  -5   2  -4        0.89        0.56      0.68 o
  -5   2  -4        0.89       -0.26      0.53 o
   5  -2   4        0.89       -0.16      0.68 o
   5  -2   4        0.89        0.43      0.68 o
  -6   2  -4        0.01       -0.26      0.53 o
  -6   2  -4        0.01        0.71      0.84 o
  -6   2  -4        0.01       -0.43      0.87 o
  -6   2  -4        0.01        0.25      0.56 o
   6  -2   4        0.01       -0.28      0.87 o
   6  -2   4        0.01       -0.40      0.81 o
  -7   2  -4       55.54       65.91      4.65 o
  -7   2  -4       55.54       59.02      3.78 o
   7  -2   4       55.54       55.33      3.82 o
   7  -2   4       55.54       57.10      4.03 o
   8   1  -4        2.63        0.65      0.78 o
  -8  -1   4        2.63        1.46      1.24 o
   7   1  -4        0.90        2.02      0.90 o
  -7  -1   4        0.90        1.40      1.12 o
  -7  -1   4        0.90       -0.09      0.78 o
  -7  -1   4        0.90        0.65      0.62 o
   6   1  -4        0.32        1.12      0.78 o
  -6  -1   4        0.32        1.24      0.93 o
  -6  -1   4        0.32        0.31      0.71 o
  -6  -1   4        0.32        1.09      0.50 o
   5   1  -4       42.88       44.63      2.67 o
   5   1  -4       42.88       40.48      2.54 o
  -5  -1   4       42.88       44.48      1.99 o
  -5  -1   4       42.88       41.69      2.26 o
  -5  -1   4       42.88       45.56      3.01 o
  -5  -1   4       42.88       42.71      2.79 o
  -5  -1   4       42.88       42.71      2.61 o
   4   1  -4       40.26       26.15      1.83 o
   4   1  -4       40.26       27.33      1.86 o
  -4  -1   4       40.26       27.51      2.05 o
  -4  -1   4       40.26       27.11      1.52 o
  -4  -1   4       40.26       25.25      1.89 o
  -4  -1   4       40.26       26.74      1.40 o
  -4  -1   4       40.26       25.43      1.83 o
   3   1  -4       66.98       59.99      3.19 o
   3   1  -4       66.98       66.56      3.23 o
  -3  -1   4       66.98       69.85      3.41 o
  -3  -1   4       66.98       63.62      3.26 o
  -3  -1   4       66.98       62.62      2.95 o
  -3  -1   4       66.98       69.17      3.50 o
   2   1  -4      498.46      451.57     18.27 o
   2   1  -4      498.46      477.66     18.36 o
   2   1  -4      498.46      459.39     19.26 o
  -2  -1   4      498.46      476.05     18.21 o
  -2  -1   4      498.46      454.33     18.36 o
  -2  -1   4      498.46      447.23     19.42 o
  -2  -1   4      498.46      477.04     19.54 o
   1   1  -4     1263.38     1225.19     46.25 o
   1   1  -4     1263.38     1170.14     46.25 o
   1   1  -4     1263.38     1188.53     46.28 o
   1   1  -4     1263.38     1215.05     49.13 o
   1   1  -4     1263.38     1217.32     49.07 o
  -1  -1   4     1263.38     1181.99     46.34 o
  -1  -1   4     1263.38     1176.34     49.10 o
  -1  -1   4     1263.38     1251.78     49.19 o
  -1  -1   4     1263.38     1149.89     46.31 o
  -1  -1   4     1263.38     1206.34     46.37 o
   0   1  -4      751.84      728.00     29.09 o
   0   1  -4      751.84      758.70     30.92 o
   0   1  -4      751.84      705.38     29.09 o
   0   1  -4      751.84      732.21     29.09 o
   0   1  -4      751.84      744.19     30.89 o
   0  -1   4      751.84      739.72     29.19 o
   0  -1   4      751.84      768.41     30.95 o
   0  -1   4      751.84      767.29     29.09 o
   0  -1   4      751.84      774.64     30.95 o
   0  -1   4      751.84      736.99     29.12 o
  -1   1  -4       92.64       98.79      4.84 o
  -1   1  -4       92.64       99.38      4.37 o
  -1   1  -4       92.64      100.46      4.56 o
   1  -1   4       92.64       96.80      4.31 o
   1  -1   4       92.64      103.07      4.68 o
   1  -1   4       92.64       94.51      4.31 o
   1  -1   4       92.64       97.05      4.81 o
  -2   1  -4      331.17      292.58     13.86 o
  -2   1  -4      331.17      323.85     12.90 o
  -2   1  -4      331.17      328.65     13.99 o
  -2   1  -4      331.17      327.26     13.09 o
  -2   1  -4      331.17      323.78     12.93 o
   2  -1   4      331.17      312.31     12.65 o
   2  -1   4      331.17      325.34     12.90 o
   2  -1   4      331.17      323.57     13.21 o
   2  -1   4      331.17      312.49     12.65 o
   2  -1   4      331.17      311.28     13.86 o
  -3   1  -4        7.40       10.39      1.49 o
  -3   1  -4        7.40        7.91      1.02 o
  -3   1  -4        7.40       10.36      1.36 o
  -3   1  -4        7.40        8.99      1.30 o
  -3   1  -4        7.40        7.48      0.99 o
   3  -1   4        7.40        8.75      1.36 o
   3  -1   4        7.40       10.61      0.62 o
   3  -1   4        7.40        8.53      1.24 o
   3  -1   4        7.40        8.19      1.18 o
   3  -1   4        7.40        8.99      0.59 o
  -4   1  -4       15.89       25.81      2.14 o
  -4   1  -4       15.89       24.22      1.86 o
  -4   1  -4       15.89       22.80      1.83 o
  -4   1  -4       15.89       25.71      2.42 o
  -4   1  -4       15.89       31.73      2.36 o
   4  -1   4       15.89       22.70      1.95 o
   4  -1   4       15.89       25.25      2.20 o
  -5   1  -4       19.62       12.75      1.86 o
  -5   1  -4       19.62       17.62      1.99 o
  -5   1  -4       19.62       14.52      2.17 o
  -5   1  -4       19.62       19.82      1.71 o
   5  -1   4       19.62       17.96      1.99 o
   5  -1   4       19.62       15.69      2.02 o
  -6   1  -4        5.69        8.19      1.86 o
  -6   1  -4        5.69        5.65      1.15 o
  -6   1  -4        5.69        6.20      1.52 o
   6  -1   4        5.69        4.03      1.40 o
   6  -1   4        5.69        6.76      1.40 o
  -7   1  -4        0.19       -0.51      1.02 o
  -7   1  -4        0.19        1.67      0.96 o
   7  -1   4        0.19       -0.25      0.90 o
   7  -1   4        0.19        0.84      0.96 o
   8   0  -4        0.27        1.43      0.59 o
  -8   0   4        0.27        2.36      0.93 o
  -8   0   4        0.27       -0.43      0.87 o
   7   0  -4        0.69        0.37      0.50 o
  -7   0   4        0.69       -0.16      0.37 o
  -7   0   4        0.69        0.37      0.71 o
  -7   0   4        0.69       -0.25      0.78 o
   6   0  -4        5.76       10.95      1.12 o
   6   0  -4        5.76        9.93      1.05 o
  -6   0   4        5.76        9.52      1.12 o
  -6   0   4        5.76       10.08      1.40 o
  -6   0   4        5.76        8.47      1.27 o
  -6   0   4        5.76       10.55      0.71 o
   5   0  -4       93.14       89.08      4.13 o
   5   0  -4       93.14       94.79      4.06 o
  -5   0   4       93.14       84.64      4.13 o
  -5   0   4       93.14       88.52      4.44 o
  -5   0   4       93.14       91.53      4.59 o
  -5   0   4       93.14       92.40      4.19 o
   4   0  -4        0.45        0.93      0.40 o
   4   0  -4        0.45        0.53      0.37 o
  -4   0   4        0.45        1.83      0.56 o
  -4   0   4        0.45        0.19      0.40 o
  -4   0   4        0.45        0.78      0.47 o
  -4   0   4        0.45        2.76      0.56 o
   3   0  -4        5.96       13.74      0.99 o
  -3   0   4        5.96       12.93      1.02 o
  -3   0   4        5.96       14.14      1.02 o
  -3   0   4        5.96       12.59      1.02 o
   2   0  -4      572.76      612.52     24.29 o
   2   0  -4      572.76      645.34     24.32 o
  -2   0   4      572.76      618.38     24.35 o
  -2   0   4      572.76      617.14     25.77 o
  -2   0   4      572.76      629.80     25.84 o
   1   0  -4      553.94      510.44     20.56 o
   1   0  -4      553.94      523.78     21.71 o
   1   0  -4      553.94      539.29     20.63 o
  -1   0   4      553.94      527.69     21.87 o
  -1   0   4      553.94      524.84     21.84 o
  -1   0   4      553.94      527.07     20.47 o
   0   0  -4      466.23      435.85     18.05 o
   0   0  -4      466.23      445.34     17.87 o
   0   0  -4      466.23      460.01     19.08 o
   0   0  -4      466.23      468.66     18.08 o
   0   0   4      466.23      458.46     18.11 o
   0   0   4      466.23      455.05     19.14 o
   0   0   4      466.23      451.76     19.17 o
  -1   0  -4      589.38      572.41     22.86 o
  -1   0  -4      589.38      599.24     24.38 o
  -1   0  -4      589.38      587.40     22.83 o
  -1   0  -4      589.38      601.51     24.35 o
   1   0   4      589.38      565.68     22.77 o
   1   0   4      589.38      577.16     24.41 o
   1   0   4      589.38      550.89     22.92 o
   1   0   4      589.38      595.52     24.32 o
   1   0   4      589.38      555.88     22.80 o
  -2   0  -4       90.48      101.30      4.93 o
  -2   0  -4       90.48       87.28      4.59 o
  -2   0  -4       90.48       86.38      4.90 o
  -2   0  -4       90.48       97.21      4.47 o
   2   0   4       90.48       95.38      4.25 o
   2   0   4       90.48       87.84      4.22 o
   2   0   4       90.48       98.45      4.84 o
   2   0   4       90.48       96.09      4.78 o
  -3   0  -4      612.14      641.92     27.88 o
  -3   0  -4      612.14      668.94     26.30 o
  -3   0  -4      612.14      617.92     26.12 o
  -3   0  -4      612.14      670.65     28.16 o
   3   0   4      612.14      640.28     25.71 o
   3   0   4      612.14      663.98     27.73 o
   3   0   4      612.14      681.87     26.49 o
   3   0   4      612.14      661.06     25.68 o
  -4   0  -4       41.10       31.89      2.45 o
  -4   0  -4       41.10       29.56      2.76 o
  -4   0  -4       41.10       31.17      2.54 o
  -4   0  -4       41.10       35.55      2.33 o
   4   0   4       41.10       30.40      2.51 o
   4   0   4       41.10       31.51      2.23 o
   4   0   4       41.10       30.83      1.36 o
  -5   0  -4        4.79        3.50      1.15 o
  -5   0  -4        4.79        4.19      1.24 o
  -5   0  -4        4.79        2.30      1.21 o
  -5   0  -4        4.79        2.42      0.87 o
   5   0   4        4.79        4.93      1.02 o
   5   0   4        4.79        2.08      1.15 o
  -6   0  -4        4.48        3.07      1.09 o
  -6   0  -4        4.48        2.54      1.46 o
  -6   0  -4        4.48        3.66      1.30 o
   6   0   4        4.48        2.48      1.24 o
   6   0   4        4.48        3.16      1.02 o
  -7   0  -4        3.09        3.19      1.24 o
  -7   0  -4        3.09        2.73      1.67 o
   7   0   4        3.09        4.31      1.49 o
  -8   1   4        0.35        1.46      0.84 o
  -8   1   4        0.35        1.43      0.90 o
  -7   1   4        1.56        1.12      0.78 o
  -7   1   4        1.56        0.59      0.62 o
  -6   1   4        9.22        9.58      1.15 o
  -6   1   4        9.22       11.51      1.43 o
  -6   1   4        9.22        8.78      1.02 o
  -5   1   4       30.67       29.25      2.05 o
  -5   1   4       30.67       25.15      1.33 o
  -5   1   4       30.67       29.96      1.67 o
  -5   1   4       30.67       27.20      1.55 o
  -4   1   4        0.28        0.59      0.28 o
  -4   1   4        0.28       -0.16      0.47 o
  -4   1   4        0.28        0.16      0.22 o
  -4   1   4        0.28       -0.11      0.22 o
   3  -1  -4      314.29      318.20     11.88 o
   3  -1  -4      314.29      311.90     11.82 o
  -3   1   4      314.29      269.78     11.91 o
  -3   1   4      314.29      289.98     12.50 o
  -3   1   4      314.29      327.13     12.59 o
   2  -1  -4      123.94      115.20      4.87 o
  -2   1   4      123.94      112.84      5.09 o
  -2   1   4      123.94      112.19      4.84 o
  -2   1   4      123.94      116.72      5.12 o
   1  -1  -4        9.61        9.89      1.02 o
   1  -1  -4        9.61        8.13      1.02 o
   1  -1  -4        9.61       10.30      0.90 o
  -1   1   4        9.61       10.24      0.96 o
  -1   1   4        9.61        9.15      0.71 o
  -1   1   4        9.61        9.68      1.02 o
  -1   1   4        9.61        9.93      0.93 o
   0  -1  -4      157.57      138.30      6.42 o
   0  -1  -4      157.57      136.01      5.77 o
   0  -1  -4      157.57      129.28      6.11 o
   0  -1  -4      157.57      145.75      6.39 o
   0   1   4      157.57      139.51      6.17 o
   0   1   4      157.57      138.77      6.42 o
   0   1   4      157.57      132.01      6.48 o
   0   1   4      157.57      141.87      5.92 o
  -1  -1  -4       53.25       46.28      2.48 o
  -1  -1  -4       53.25       48.98      2.85 o
  -1  -1  -4       53.25       45.32      2.76 o
  -1  -1  -4       53.25       50.53      3.01 o
   1   1   4       53.25       43.67      2.82 o
   1   1   4       53.25       46.00      2.51 o
   1   1   4       53.25       48.36      2.85 o
   1   1   4       53.25       45.90      2.95 o
  -2  -1  -4        1.21        1.15      0.74 o
  -2  -1  -4        1.21        2.23      0.78 o
  -2  -1  -4        1.21        0.47      0.71 o
  -2  -1  -4        1.21        0.62      0.53 o
   2   1   4        1.21        1.02      0.59 o
   2   1   4        1.21        0.40      0.68 o
   2   1   4        1.21        1.18      0.53 o
  -3  -1  -4      169.52      181.26      7.82 o
  -3  -1  -4      169.52      167.46      7.91 o
  -3  -1  -4      169.52      164.39      8.56 o
  -3  -1  -4      169.52      160.45      8.34 o
   3   1   4      169.52      176.80      7.41 o
   3   1   4      169.52      170.34      8.10 o
   3   1   4      169.52      172.70      8.34 o
   3   1   4      169.52      170.78      7.35 o
  -4  -1  -4       11.49        9.62      1.40 o
  -4  -1  -4       11.49        7.44      1.64 o
  -4  -1  -4       11.49        9.34      1.67 o
  -4  -1  -4       11.49        9.99      1.67 o
   4   1   4       11.49        7.38      0.87 o
   4   1   4       11.49        5.80      1.40 o
   4   1   4       11.49        8.22      0.96 o
   4   1   4       11.49        9.55      1.55 o
  -5  -1  -4      104.72      102.36      6.45 o
  -5  -1  -4      104.72       97.39      5.68 o
  -5  -1  -4      104.72      105.61      5.52 o
   5   1   4      104.72      105.55      5.18 o
   5   1   4      104.72      104.03      5.92 o
  -6  -1  -4        4.35        5.30      1.58 o
  -6  -1  -4        4.35        3.23      1.18 o
  -6  -1  -4        4.35        2.05      1.43 o
   6   1   4        4.35        3.41      0.99 o
   6   1   4        4.35        4.31      1.52 o
  -7  -1  -4        9.03       12.97      2.76 o
   7   1   4        9.03        6.45      1.80 o
  -8   2   4        5.68        5.65      1.05 o
  -8   2   4        5.68        6.95      1.21 o
  -7   2   4        8.21        8.75      0.96 o
  -7   2   4        8.21        9.18      1.61 o
  -7   2   4        8.21        7.48      1.09 o
  -6   2   4        0.00       -0.36      0.71 o
  -6   2   4        0.00        0.40      0.31 o
  -6   2   4        0.00        0.25      0.25 o
  -5   2   4       14.19       13.83      1.67 o
  -4   2   4       98.83       91.87      4.65 o
   3  -2  -4       65.18       69.29      2.92 o
   3  -2  -4       65.18       69.42      2.92 o
  -3   2   4       65.18       67.74      3.10 o
  -3   2   4       65.18       64.76      3.07 o
  -3   2   4       65.18       67.77      2.95 o
   2  -2  -4      175.71      177.01      7.51 o
   2  -2  -4      175.71      195.41      7.63 o
  -2   2   4      175.71      178.47      7.54 o
  -2   2   4      175.71      182.29      7.97 o
  -2   2   4      175.71      173.66      7.94 o
   1  -2  -4      208.68      208.84      8.68 o
   1  -2  -4      208.68      206.23      8.72 o
   1  -2  -4      208.68      195.10      8.96 o
  -1   2   4      208.68      208.56      9.15 o
  -1   2   4      208.68      211.04      8.72 o
  -1   2   4      208.68      194.26      8.37 o
  -1   2   4      208.68      215.72      9.27 o
   0  -2  -4      628.93      590.71     23.70 o
   0  -2  -4      628.93      627.25     25.15 o
   0  -2  -4      628.93      593.13     23.29 o
   0   2   4      628.93      592.42     25.22 o
   0   2   4      628.93      567.02     25.00 o
   0   2   4      628.93      586.90     23.51 o
   0   2   4      628.93      596.58     23.70 o
  -1  -2  -4      209.65      183.77      8.62 o
  -1  -2  -4      209.65      194.72      8.25 o
  -1  -2  -4      209.65      206.60      9.27 o
   1   2   4      209.65      198.01      9.06 o
   1   2   4      209.65      188.74      8.25 o
   1   2   4      209.65      167.71      8.62 o
   1   2   4      209.65      200.24      9.18 o
  -2  -2  -4        4.73        6.58      1.09 o
  -2  -2  -4        4.73        4.13      1.09 o
  -2  -2  -4        4.73        6.17      1.33 o
  -2  -2  -4        4.73        4.84      1.21 o
   2   2   4        4.73        6.20      1.21 o
   2   2   4        4.73        5.99      1.36 o
   2   2   4        4.73        7.20      1.05 o
  -3  -2  -4       44.54       46.59      3.32 o
  -3  -2  -4       44.54       43.11      3.41 o
  -3  -2  -4       44.54       45.04      3.16 o
  -3  -2  -4       44.54       34.24      2.73 o
   3   2   4       44.54       46.59      2.64 o
   3   2   4       44.54       40.69      3.07 o
  -4  -2  -4       66.77       65.32      4.87 o
  -4  -2  -4       66.77       71.09      4.50 o
  -4  -2  -4       66.77       75.43      5.15 o
  -4  -2  -4       66.77       67.96      4.13 o
   4   2   4       66.77       63.62      4.40 o
   4   2   4       66.77       74.50      3.72 o
  -5  -2  -4       20.25       20.32      2.79 o
  -5  -2  -4       20.25       24.22      2.57 o
  -5  -2  -4       20.25       21.62      3.19 o
   5   2   4       20.25       21.43      2.76 o
   5   2   4       20.25       24.97      2.08 o
  -6  -2  -4        3.58        3.47      1.77 o
  -6  -2  -4        3.58        4.47      1.67 o
   6   2   4        3.58        5.21      1.64 o
  -7  -2  -4        3.86        6.45      2.14 o
   7   2   4        3.86        2.82      1.52 o
  -8   3   4        1.85        1.99      0.68 o
  -8   3   4        1.85        1.27      0.50 o
  -6   3   4        0.84        1.61      1.05 o
  -5   3   4        0.89        0.53      0.81 o
  -4   3   4       21.59       19.94      1.24 o
  -4   3   4       21.59       24.66      1.33 o
  -4   3   4       21.59       24.60      2.36 o
   3  -3  -4       33.32       32.20      1.80 o
   3  -3  -4       33.32       33.59      1.86 o
  -3   3   4       33.32       33.22      1.99 o
  -3   3   4       33.32       35.30      1.86 o
  -3   3   4       33.32       34.71      2.05 o
   2  -3  -4      270.27      271.18     11.20 o
   2  -3  -4      270.27      266.31     11.14 o
  -2   3   4      270.27      272.82     11.97 o
  -2   3   4      270.27      258.09     10.76 o
  -2   3   4      270.27      278.41     11.88 o
  -2   3   4      270.27      280.89     11.20 o
   1  -3  -4      454.42      474.09     19.08 o
   1  -3  -4      454.42      466.62     19.11 o
  -1   3   4      454.42      465.53     20.25 o
  -1   3   4      454.42      477.53     20.38 o
  -1   3   4      454.42      477.32     18.83 o
  -1   3   4      454.42      471.70     19.14 o
   0  -3  -4       24.55       29.34      1.77 o
   0  -3  -4       24.55       27.02      2.23 o
   0  -3  -4       24.55       30.61      2.39 o
   0   3   4       24.55       31.05      2.05 o
   0   3   4       24.55       34.49      2.42 o
   0   3   4       24.55       32.16      2.51 o
   0   3   4       24.55       31.73      2.42 o
  -1  -3  -4       27.85       27.20      2.36 o
  -1  -3  -4       27.85       28.81      1.99 o
   1   3   4       27.85       29.22      2.05 o
   1   3   4       27.85       29.53      2.45 o
   1   3   4       27.85       26.46      2.36 o
   1   3   4       27.85       30.58      2.64 o
  -2  -3  -4        4.17        4.53      1.12 o
  -2  -3  -4        4.17        2.98      0.84 o
  -2  -3  -4        4.17        2.33      1.15 o
   2   3   4        4.17        4.44      0.96 o
   2   3   4        4.17        3.01      1.09 o
   2   3   4        4.17        2.82      1.09 o
  -3  -3  -4       33.54       37.78      2.73 o
  -3  -3  -4       33.54       35.42      3.01 o
  -3  -3  -4       33.54       38.21      3.38 o
  -3  -3  -4       33.54       35.33      3.19 o
   3   3   4       33.54       32.54      3.29 o
   3   3   4       33.54       32.35      2.39 o
   3   3   4       33.54       32.88      2.95 o
  -4  -3  -4        1.81        0.65      0.96 o
  -4  -3  -4        1.81        2.05      0.87 o
  -4  -3  -4        1.81        0.47      0.99 o
   4   3   4        1.81        0.03      1.02 o
  -5  -3  -4        5.52        7.13      1.86 o
  -5  -3  -4        5.52        8.19      2.30 o
   5   3   4        5.52       10.82      2.14 o
  -6  -3  -4        3.76        7.82      2.02 o
   6   3   4        3.76        3.88      1.61 o
  -6   4   4       13.80       22.15      1.18 o
  -6   4   4       13.80       16.44      1.05 o
  -5   4   4       15.40       17.34      1.21 o
  -5   4   4       15.40       15.11      1.18 o
  -5   4   4       15.40       15.07      2.17 o
   4  -4  -4       12.94       13.49      0.87 o
   4  -4  -4       12.94       10.51      0.78 o
  -4   4   4       12.94       10.76      0.90 o
  -4   4   4       12.94       11.72      1.86 o
  -4   4   4       12.94       13.68      1.18 o
  -4   4   4       12.94        9.89      1.21 o
   3  -4  -4        2.35        0.12      0.22 o
   3  -4  -4        2.35        1.30      0.59 o
  -3   4   4        2.35        1.05      0.53 o
  -3   4   4        2.35        0.53      0.22 o
  -3   4   4        2.35        0.93      0.28 o
  -3   4   4        2.35        1.89      0.65 o
  -3   4   4        2.35        0.28      0.53 o
   2  -4  -4        0.68        0.19      0.53 o
   2  -4  -4        0.68        0.50      0.56 o
  -2   4   4        0.68        0.00      0.53 o
  -2   4   4        0.68       -0.25      0.50 o
  -2   4   4        0.68        0.16      0.37 o
  -2   4   4        0.68       -0.12      0.47 o
   1  -4  -4       88.42       80.49      4.28 o
  -1   4   4       88.42       86.57      4.62 o
  -1   4   4       88.42       78.84      4.28 o
  -1   4   4       88.42       75.81      3.97 o
  -1   4   4       88.42       72.27      4.62 o
   0  -4  -4        1.03       -0.29      0.59 o
   0  -4  -4        1.03        0.19      0.37 o
   0  -4  -4        1.03        0.59      0.71 o
   0   4   4        1.03       -0.28      0.62 o
   0   4   4        1.03        0.06      0.65 o
   0   4   4        1.03       -0.09      0.62 o
   0   4   4        1.03        0.12      0.50 o
  -1  -4  -4      152.21      155.24      7.32 o
  -1  -4  -4      152.21      152.32      8.37 o
  -1  -4  -4      152.21      169.91      8.00 o
   1   4   4      152.21      162.43      8.56 o
   1   4   4      152.21      176.80      7.66 o
   1   4   4      152.21      166.59      8.06 o
   1   4   4      152.21      154.68      8.25 o
  -2  -4  -4        0.82        0.00      0.59 o
  -2  -4  -4        0.82        0.06      0.81 o
  -2  -4  -4        0.82        0.40      0.96 o
   2   4   4        0.82        1.12      1.05 o
   2   4   4        0.82        0.53      0.71 o
   2   4   4        0.82        0.93      0.96 o
  -3  -4  -4        1.23        1.33      1.24 o
  -3  -4  -4        1.23        0.81      0.74 o
  -3  -4  -4        1.23        0.28      1.02 o
   3   4   4        1.23        0.74      0.78 o
   3   4   4        1.23        2.17      1.24 o
  -4  -4  -4       68.76       67.06      4.87 o
   4   4   4       68.76       61.17      4.71 o
  -5  -4  -4        2.87        0.68      1.52 o
   5   4   4        2.87        3.54      1.67 o
  -7   5   4        0.20       -0.19      0.37 o
  -7   5   4        0.20        0.00      0.37 o
  -6   5   4        6.34        6.85      0.99 o
  -6   5   4        6.34        6.79      0.96 o
  -5   5   4       18.69       19.57      1.64 o
  -5   5   4       18.69       19.79      1.74 o
   4  -5  -4      110.25      132.91      5.74 o
  -4   5   4      110.25      135.57      5.33 o
  -4   5   4      110.25      130.33      6.51 o
  -4   5   4      110.25      127.76      6.36 o
  -4   5   4      110.25      121.99      5.27 o
   3  -5  -4       26.35       31.11      2.23 o
  -3   5   4       26.35       30.77      2.17 o
  -3   5   4       26.35       31.33      2.45 o
  -3   5   4       26.35       29.31      2.51 o
  -3   5   4       26.35       33.56      1.99 o
   2  -5  -4      260.16      245.96     10.61 o
  -2   5   4      260.16      243.73     11.29 o
  -2   5   4      260.16      237.81     11.45 o
  -2   5   4      260.16      229.40     10.24 o
  -2   5   4      260.16      243.85     10.51 o
   1  -5  -4       17.19       22.30      2.48 o
  -1   5   4       17.19       15.17      1.74 o
  -1   5   4       17.19       19.42      2.45 o
  -1   5   4       17.19       17.37      2.11 o
  -1   5   4       17.19       20.63      2.39 o
   0  -5  -4       26.36       19.32      1.46 o
   0  -5  -4       26.36       21.49      2.51 o
   0   5   4       26.36       18.18      2.08 o
   0   5   4       26.36       20.84      2.57 o
   0   5   4       26.36       21.18      2.73 o
   0   5   4       26.36       21.18      2.48 o
  -1  -5  -4       23.76       24.60      2.82 o
  -1  -5  -4       23.76       22.30      1.89 o
   1   5   4       23.76       22.02      2.76 o
   1   5   4       23.76       23.20      2.42 o
   1   5   4       23.76       23.45      2.82 o
  -2  -5  -4       62.95       62.56      3.72 o
  -2  -5  -4       62.95       50.06      4.16 o
   2   5   4       62.95       61.32      4.47 o
   2   5   4       62.95       53.66      4.16 o
   2   5   4       62.95       57.13      3.72 o
  -3  -5  -4       52.59       49.72      4.19 o
   3   5   4       52.59       47.77      4.13 o
  -4  -5  -4       64.17       75.00      5.43 o
   4   5   4       64.17       63.31      5.18 o
  -5  -5  -4       41.99       52.57      5.49 o
   5   5   4       41.99       45.50      4.96 o
  -6   6   4        9.18       12.87      1.61 o
  -6   6   4        9.18       10.30      1.46 o
   5  -6  -4        8.49        8.59      0.84 o
  -5   6   4        8.49        7.35      1.49 o
  -5   6   4        8.49        7.48      0.87 o
  -5   6   4        8.49        7.79      0.87 o
  -5   6   4        8.49        4.96      1.24 o
   4  -6  -4        7.87        9.65      1.36 o
  -4   6   4        7.87        9.37      1.18 o
  -4   6   4        7.87       10.14      1.71 o
  -4   6   4        7.87       10.30      1.74 o
   3  -6  -4        6.75        6.73      1.30 o
  -3   6   4        6.75        6.51      1.12 o
  -3   6   4        6.75        8.87      1.77 o
  -3   6   4        6.75        5.96      1.43 o
   2  -6  -4       23.68       30.06      2.98 o
  -2   6   4       23.68       30.55      2.79 o
  -2   6   4       23.68       25.34      2.61 o
  -2   6   4       23.68       29.75      3.35 o
  -2   6   4       23.68       26.12      2.20 o
   1  -6  -4       11.35       18.58      2.42 o
  -1   6   4       11.35       15.88      2.17 o
  -1   6   4       11.35       12.78      1.80 o
   0  -6  -4      210.29      230.42     11.23 o
   0   6   4      210.29      233.71     11.69 o
   0   6   4      210.29      228.69     11.04 o
  -1  -6  -4        0.62        3.60      1.52 o
  -1  -6  -4        0.62        3.63      0.99 o
   1   6   4        0.62        2.17      1.33 o
   1   6   4        0.62        3.29      1.43 o
  -2  -6  -4       19.12       20.87      3.19 o
   2   6   4       19.12       20.53      2.98 o
  -3  -6  -4       27.03       28.78      3.94 o
   3   6   4       27.03       26.58      3.60 o
  -4  -6  -4        3.50        3.10      1.92 o
   4   6   4        3.50        0.74      1.46 o
   5  -7  -4       11.15        9.74      1.21 o
  -5   7   4       11.15        9.27      1.27 o
  -5   7   4       11.15       10.95      1.95 o
  -5   7   4       11.15       10.20      1.77 o
   4  -7  -4        0.12       -0.34      0.68 o
  -4   7   4        0.12       -0.29      0.59 o
  -4   7   4        0.12       -0.39      0.78 o
  -4   7   4        0.12       -0.16      0.93 o
   3  -7  -4       12.42       12.16      1.92 o
  -3   7   4       12.42       10.11      1.89 o
   2  -7  -4        5.62       10.79      1.92 o
  -2   7   4        5.62       11.76      2.17 o
   1  -7  -4       15.48       14.61      2.42 o
  -1   7   4       15.48        9.12      2.08 o
  -1   7   4       15.48       16.31      2.42 o
   0  -7  -4       10.77        9.68      2.17 o
   0   7   4       10.77        7.51      2.02 o
   0   7   4       10.77        8.78      2.14 o
  -1  -7  -4       17.69       20.22      3.04 o
   1   7   4       17.69       22.58      3.19 o
  -2  -7  -4        0.26       -0.59      1.18 o
   2   7   4        0.26       -0.56      1.12 o
   3  -8  -4       20.06       22.83      2.79 o
  -3   8   4       20.06       16.78      2.76 o
   2  -8  -4        2.62        3.01      1.36 o
  -2   8   4        2.62        3.07      1.61 o
   1  -8  -4        5.90       11.23      2.33 o
  -1   8   4        5.90       10.14      2.42 o
   0  -8  -4        4.72        2.76      1.80 o
   1   9  -5        0.93        0.81      1.36 o
  -1  -9   5        0.93        3.23      1.67 o
   0   9  -5       23.07       28.29      3.60 o
   0  -9   5       23.07       40.04      4.34 o
  -1   9  -5       15.85       14.64      2.57 o
   1  -9   5       15.85       22.24      3.29 o
  -2   9  -5        4.04        4.99      1.83 o
   2  -9   5        4.04        1.92      1.46 o
  -3   9  -5        2.28        3.44      1.64 o
   3  -9   5        2.28        1.15      1.36 o
   3   8  -5        0.56       -0.70      1.40 o
  -3  -8   5        0.56        0.81      1.80 o
   2   8  -5        7.43       12.97      2.57 o
  -2  -8   5        7.43       11.48      2.67 o
   1   8  -5        6.96        4.81      1.71 o
  -1  -8   5        6.96        4.84      1.77 o
   0   8  -5      108.45      104.68      7.10 o
   0   8  -5      108.45      116.93      6.54 o
   0  -8   5      108.45      108.81      6.79 o
  -1   8  -5       19.41       20.47      2.95 o
  -1   8  -5       19.41       17.93      2.57 o
   1  -8   5       19.41       21.22      3.07 o
  -2   8  -5        7.23        7.29      1.67 o
  -2   8  -5        7.23        9.80      2.20 o
   2  -8   5        7.23       12.10      2.33 o
  -3   8  -5        0.00       -0.48      0.96 o
  -3   8  -5        0.00        0.50      0.87 o
   3  -8   5        0.00       -0.54      1.09 o
  -4   8  -5        8.29        5.71      1.43 o
  -4   8  -5        8.29        3.78      1.61 o
   4  -8   5        8.29        4.00      1.55 o
  -5   8  -5       13.26       14.58      2.54 o
   5  -8   5       13.26       12.41      2.20 o
   4   7  -5        3.16        2.57      1.46 o
  -4  -7   5        3.16        0.78      1.58 o
   3   7  -5       12.56       11.32      2.30 o
  -3  -7   5       12.56       12.47      2.67 o
   2   7  -5       12.40       12.84      2.45 o
  -2  -7   5       12.40       10.76      2.36 o
  -2  -7   5       12.40       14.76      2.02 o
   1   7  -5       44.86       49.69      4.19 o
   1   7  -5       44.86       52.48      4.00 o
   1   7  -5       44.86       55.83      3.44 o
  -1  -7   5       44.86       48.26      4.13 o
   0   7  -5      234.76      256.17     12.22 o
   0   7  -5      234.76      218.58     10.98 o
   0   7  -5      234.76      244.85     10.82 o
   0  -7   5      234.76      222.17     11.38 o
   0  -7   5      234.76      249.87     10.48 o
  -1   7  -5       73.19       84.49      5.55 o
  -1   7  -5       73.19       77.42      4.96 o
   1  -7   5       73.19       83.59      5.30 o
   1  -7   5       73.19       83.37      4.99 o
  -2   7  -5      313.81      306.73     13.46 o
  -2   7  -5      313.81      322.67     13.71 o
  -2   7  -5      313.81      305.61     14.73 o
   2  -7   5      313.81      306.32     13.86 o
   2  -7   5      313.81      297.39     13.83 o
  -3   7  -5      120.44      110.08      6.02 o
  -3   7  -5      120.44      108.99      6.64 o
  -3   7  -5      120.44      110.26      5.83 o
   3  -7   5      120.44      114.64      6.89 o
   3  -7   5      120.44      121.77      6.54 o
  -4   7  -5       62.15       65.14      4.56 o
  -4   7  -5       62.15       59.30      3.82 o
   4  -7   5       62.15       59.68      4.31 o
  -5   7  -5       86.35      109.18      6.54 o
  -5   7  -5       86.35       97.39      5.46 o
   5  -7   5       86.35       96.74      5.80 o
  -6   7  -5        1.89        4.22      1.64 o
   6  -7   5        1.89        5.49      1.43 o
   5   6  -5        0.09        0.12      1.30 o
  -5  -6   5        0.09       -0.62      1.43 o
   4   6  -5       33.63       35.79      3.75 o
  -4  -6   5       33.63       33.09      3.91 o
   3   6  -5       97.17      125.21      6.98 o
   3   6  -5       97.17      125.06      6.30 o
  -3  -6   5       97.17      125.68      7.13 o
   2   6  -5       31.55       29.34      2.45 o
   2   6  -5       31.55       31.51      3.35 o
   2   6  -5       31.55       29.50      2.17 o
  -2  -6   5       31.55       35.64      3.66 o
  -2  -6   5       31.55       31.95      2.54 o
  -2  -6   5       31.55       27.92      3.32 o
  -2  -6   5       31.55       30.09      2.45 o
   1   6  -5      842.61      883.89     37.72 o
   1   6  -5      842.61      891.55     35.20 o
   1   6  -5      842.61      852.31     35.36 o
   1   6  -5      842.61      903.49     34.40 o
  -1  -6   5      842.61      856.87     35.67 o
  -1  -6   5      842.61      899.77     35.05 o
  -1  -6   5      842.61      918.44     38.31 o
  -1  -6   5      842.61      885.56     34.43 o
  -1  -6   5      842.61      818.47     35.08 o
   0   6  -5       72.53       72.33      4.19 o
   0   6  -5       72.53       68.33      4.50 o
   0   6  -5       72.53       84.30      4.50 o
   0   6  -5       72.53       72.86      4.90 o
   0   6  -5       72.53       72.02      4.93 o
   0  -6   5       72.53       77.36      4.00 o
   0  -6   5       72.53       72.61      4.37 o
   0  -6   5       72.53       80.55      4.13 o
   0  -6   5       72.53       73.01      4.68 o
  -1   6  -5     1550.63     1386.98     62.37 o
  -1   6  -5     1550.63     1612.47     58.71 o
  -1   6  -5     1550.63     1495.51     62.41 o
  -1   6  -5     1550.63     1568.95     57.88 o
  -1   6  -5     1550.63     1530.74     58.62 o
   1  -6   5     1550.63     1348.77     57.94 o
   1  -6   5     1550.63     1462.44     58.84 o
   1  -6   5     1550.63     1551.15     57.94 o
  -2   6  -5       38.90       28.85      3.16 o
  -2   6  -5       38.90       33.96      2.88 o
  -2   6  -5       38.90       36.13      2.61 o
  -2   6  -5       38.90       37.22      2.57 o
  -2   6  -5       38.90       38.00      2.88 o
  -2   6  -5       38.90       33.34      3.01 o
   2  -6   5       38.90       36.60      3.10 o
   2  -6   5       38.90       36.88      3.10 o
  -3   6  -5       93.72       95.87      4.99 o
  -3   6  -5       93.72       88.89      5.12 o
  -3   6  -5       93.72       91.87      4.93 o
  -3   6  -5       93.72       98.32      5.83 o
  -3   6  -5       93.72      108.40      5.92 o
   3  -6   5       93.72       94.32      5.52 o
   3  -6   5       93.72       94.91      5.65 o
  -4   6  -5       19.17       17.56      1.89 o
  -4   6  -5       19.17       18.05      2.42 o
  -4   6  -5       19.17       21.12      2.54 o
  -4   6  -5       19.17       18.30      1.89 o
   4  -6   5       19.17       17.90      2.36 o
   4  -6   5       19.17       21.46      2.70 o
  -5   6  -5       12.63       12.13      1.67 o
  -5   6  -5       12.63       17.12      2.33 o
  -5   6  -5       12.63       11.94      1.52 o
  -5   6  -5       12.63       10.02      1.92 o
   5  -6   5       12.63        8.37      1.61 o
  -6   6  -5        4.15        6.02      1.58 o
   6  -6   5        4.15        4.03      1.33 o
   6   5  -5        0.28        1.74      1.21 o
  -6  -5   5        0.28        1.46      1.52 o
  -6  -5   5        0.28        2.51      1.58 o
   5   5  -5       39.32       30.77      3.41 o
  -5  -5   5       39.32       42.24      4.06 o
  -5  -5   5       39.32       35.51      4.19 o
   4   5  -5       15.69       11.35      1.99 o
  -4  -5   5       15.69       12.69      2.20 o
  -4  -5   5       15.69       13.15      2.42 o
  -4  -5   5       15.69       12.28      1.89 o
   3   5  -5       26.58       18.21      2.33 o
   3   5  -5       26.58       15.17      1.67 o
  -3  -5   5       26.58       20.41      2.17 o
  -3  -5   5       26.58       18.73      2.70 o
  -3  -5   5       26.58       16.63      2.39 o
   2   5  -5       69.82       72.92      4.56 o
   2   5  -5       69.82       70.78      3.88 o
   2   5  -5       69.82       69.60      3.60 o
   2   5  -5       69.82       70.63      4.37 o
  -2  -5   5       69.82       72.33      4.06 o
  -2  -5   5       69.82       70.56      4.50 o
  -2  -5   5       69.82       71.62      4.71 o
   1   5  -5       73.04       74.56      4.37 o
   1   5  -5       73.04       79.00      4.00 o
   1   5  -5       73.04       77.79      4.71 o
   1   5  -5       73.04       85.33      4.25 o
   1   5  -5       73.04       84.12      4.90 o
  -1  -5   5       73.04       79.99      4.59 o
  -1  -5   5       73.04       76.12      4.09 o
  -1  -5   5       73.04       70.38      4.09 o
  -1  -5   5       73.04       79.40      4.87 o
  -1  -5   5       73.04       75.34      4.00 o
   0   5  -5        1.41        1.33      0.90 o
   0   5  -5        1.41        0.99      0.59 o
   0   5  -5        1.41        1.43      0.81 o
   0   5  -5        1.41        2.17      0.90 o
   0   5  -5        1.41       -0.12      0.59 o
   0  -5   5        1.41        0.68      0.68 o
   0  -5   5        1.41        1.43      0.56 o
   0  -5   5        1.41        0.84      0.87 o
   0  -5   5        1.41        0.99      0.62 o
   0  -5   5        1.41        0.71      0.50 o
  -1   5  -5       47.15       54.74      3.38 o
  -1   5  -5       47.15       46.06      3.41 o
  -1   5  -5       47.15       53.72      3.16 o
  -1   5  -5       47.15       54.22      3.13 o
  -1   5  -5       47.15       45.78      3.44 o
  -1   5  -5       47.15       48.79      3.23 o
   1  -5   5       47.15       57.13      3.41 o
   1  -5   5       47.15       51.89      2.73 o
   1  -5   5       47.15       57.01      2.79 o
   1  -5   5       47.15       53.78      3.50 o
   1  -5   5       47.15       56.36      3.54 o
  -2   5  -5       49.35       50.93      3.69 o
  -2   5  -5       49.35       56.51      3.19 o
  -2   5  -5       49.35       49.69      3.07 o
  -2   5  -5       49.35       52.14      3.54 o
  -2   5  -5       49.35       56.67      3.35 o
  -2   5  -5       49.35       55.92      3.69 o
   2  -5   5       49.35       47.95      3.44 o
   2  -5   5       49.35       58.50      3.63 o
  -3   5  -5       11.18       13.68      1.71 o
  -3   5  -5       11.18       14.08      1.55 o
  -3   5  -5       11.18        8.68      1.55 o
  -3   5  -5       11.18        8.22      1.58 o
  -3   5  -5       11.18       13.59      1.92 o
  -3   5  -5       11.18       11.48      1.40 o
   3  -5   5       11.18       11.82      1.83 o
   3  -5   5       11.18       12.28      1.83 o
  -4   5  -5       13.42       14.92      2.08 o
  -4   5  -5       13.42       17.28      2.11 o
  -4   5  -5       13.42       15.79      1.77 o
  -4   5  -5       13.42       15.57      1.83 o
  -4   5  -5       13.42       15.20      1.58 o
   4  -5   5       13.42       17.06      2.20 o
   4  -5   5       13.42       14.64      2.23 o
  -5   5  -5       17.86       21.34      1.83 o
  -5   5  -5       17.86       16.66      1.71 o
  -5   5  -5       17.86       17.49      2.33 o
  -5   5  -5       17.86       13.99      2.14 o
   5  -5   5       17.86       15.26      2.33 o
   5  -5   5       17.86       14.61      1.95 o
  -6   5  -5        1.19        1.09      1.09 o
  -6   5  -5        1.19        0.19      0.59 o
  -6   5  -5        1.19        1.71      1.12 o
  -6   5  -5        1.19        1.21      0.84 o
   6  -5   5        1.19        0.62      0.90 o
  -7   5  -5        1.54        3.23      1.43 o
   7  -5   5        1.54        0.56      0.93 o
   7   4  -5        0.17        0.53      1.15 o
  -7  -4   5        0.17        0.43      1.36 o
   6   4  -5        0.01        1.95      1.09 o
  -6  -4   5        0.01       -0.37      0.74 o
  -6  -4   5        0.01        0.25      0.96 o
  -6  -4   5        0.01        1.02      1.24 o
   5   4  -5       80.96       77.60      4.93 o
  -5  -4   5       80.96       85.89      5.18 o
  -5  -4   5       80.96       96.25      5.96 o
  -5  -4   5       80.96       83.16      4.78 o
   4   4  -5      144.47      162.56      8.03 o
  -4  -4   5      144.47      160.98      8.87 o
  -4  -4   5      144.47      168.58      8.62 o
  -4  -4   5      144.47      172.89      7.85 o
  -4  -4   5      144.47      162.22      8.13 o
   3   4  -5      108.98      118.39      6.36 o
   3   4  -5      108.98      121.83      6.20 o
   3   4  -5      108.98      117.15      5.49 o
  -3  -4   5      108.98      120.22      5.89 o
  -3  -4   5      108.98      120.13      6.70 o
  -3  -4   5      108.98      122.67      6.27 o
  -3  -4   5      108.98      119.57      6.61 o
   2   4  -5       35.18       39.21      2.79 o
   2   4  -5       35.18       42.87      2.45 o
   2   4  -5       35.18       31.42      2.64 o
  -2  -4   5       35.18       37.38      2.98 o
  -2  -4   5       35.18       45.59      3.04 o
  -2  -4   5       35.18       41.78      2.26 o
  -2  -4   5       35.18       41.59      3.04 o
  -2  -4   5       35.18       46.43      2.67 o
   1   4  -5      113.73      127.73      5.92 o
   1   4  -5      113.73      125.80      5.46 o
   1   4  -5      113.73      117.86      5.58 o
   1   4  -5      113.73      111.16      6.17 o
   1   4  -5      113.73      120.22      6.33 o
  -1  -4   5      113.73      120.13      6.30 o
  -1  -4   5      113.73      126.24      6.08 o
  -1  -4   5      113.73      120.53      5.46 o
  -1  -4   5      113.73      120.35      5.61 o
  -1  -4   5      113.73      122.86      6.36 o
  -1  -4   5      113.73      111.10      5.58 o
   0   4  -5       38.95       30.95      2.08 o
   0   4  -5       38.95       28.19      2.17 o
   0   4  -5       38.95       23.98      2.30 o
   0   4  -5       38.95       31.23      2.05 o
   0   4  -5       38.95       28.44      2.30 o
   0  -4   5       38.95       30.30      1.92 o
   0  -4   5       38.95       30.64      1.92 o
   0  -4   5       38.95       28.07      2.02 o
   0  -4   5       38.95       31.98      2.42 o
   0  -4   5       38.95       31.36      2.36 o
  -1   4  -5      939.81      944.21     36.75 o
  -1   4  -5      939.81      879.98     39.67 o
  -1   4  -5      939.81      961.99     37.22 o
  -1   4  -5      939.81      964.93     37.22 o
  -1   4  -5      939.81      959.54     39.79 o
  -1   4  -5      939.81      942.85     37.22 o
   1  -4   5      939.81      961.02     36.94 o
   1  -4   5      939.81      952.00     39.52 o
   1  -4   5      939.81      955.94     36.82 o
   1  -4   5      939.81      953.80     37.44 o
   1  -4   5      939.81      921.94     36.94 o
  -2   4  -5      166.01      154.12      7.69 o
  -2   4  -5      166.01      167.18      7.91 o
  -2   4  -5      166.01      154.53      7.16 o
  -2   4  -5      166.01      156.36      6.95 o
  -2   4  -5      166.01      157.10      6.98 o
  -2   4  -5      166.01      149.81      7.23 o
   2  -4   5      166.01      151.30      7.38 o
   2  -4   5      166.01      156.51      6.33 o
   2  -4   5      166.01      159.15      6.36 o
   2  -4   5      166.01      154.00      7.29 o
  -3   4  -5       12.66       16.19      1.71 o
  -3   4  -5       12.66       13.03      1.40 o
  -3   4  -5       12.66       15.14      1.58 o
  -3   4  -5       12.66       11.72      1.74 o
  -3   4  -5       12.66       14.76      1.86 o
  -3   4  -5       12.66       12.34      1.67 o
   3  -4   5       12.66       12.93      1.77 o
   3  -4   5       12.66       15.73      1.92 o
  -4   4  -5       21.25       23.05      2.45 o
  -4   4  -5       21.25       24.04      2.02 o
  -4   4  -5       21.25       18.49      2.26 o
  -4   4  -5       21.25       16.10      2.17 o
  -4   4  -5       21.25       20.16      1.74 o
  -4   4  -5       21.25       20.47      1.64 o
   4  -4   5       21.25       23.48      2.42 o
   4  -4   5       21.25       19.85      2.30 o
  -5   4  -5        6.11        7.10      1.49 o
  -5   4  -5        6.11        5.12      0.96 o
  -5   4  -5        6.11        7.29      1.40 o
  -5   4  -5        6.11        6.33      1.12 o
  -5   4  -5        6.11        9.58      1.71 o
   5  -4   5        6.11        8.47      1.64 o
   5  -4   5        6.11        4.34      1.15 o
  -6   4  -5        2.10        1.15      1.02 o
  -6   4  -5        2.10        1.02      0.99 o
  -6   4  -5        2.10        0.50      0.74 o
  -6   4  -5        2.10        0.28      0.68 o
   6  -4   5        2.10        2.33      1.12 o
   6  -4   5        2.10       -0.34      0.99 o
  -7   4  -5       12.12       15.26      2.48 o
   7  -4   5       12.12       15.60      2.11 o
   7   3  -5        0.94       -0.47      0.93 o
  -7  -3   5        0.94        1.27      0.90 o
  -7  -3   5        0.94        1.15      1.30 o
   6   3  -5       13.39       12.59      1.95 o
  -6  -3   5       13.39       13.37      2.05 o
  -6  -3   5       13.39       11.20      2.20 o
  -6  -3   5       13.39       10.55      1.58 o
   5   3  -5        8.22        7.29      1.46 o
  -5  -3   5        8.22        8.87      1.64 o
  -5  -3   5        8.22        7.51      1.71 o
  -5  -3   5        8.22        7.79      1.52 o
  -5  -3   5        8.22        7.57      1.27 o
   4   3  -5        1.78       -0.03      0.78 o
  -4  -3   5        1.78        0.40      0.68 o
  -4  -3   5        1.78        0.56      0.56 o
  -4  -3   5        1.78        0.62      0.78 o
  -4  -3   5        1.78        0.09      0.68 o
   3   3  -5       46.77       40.51      2.73 o
   3   3  -5       46.77       39.83      2.70 o
   3   3  -5       46.77       42.83      2.20 o
  -3  -3   5       46.77       42.77      3.01 o
  -3  -3   5       46.77       37.28      2.76 o
  -3  -3   5       46.77       37.19      2.79 o
  -3  -3   5       46.77       41.25      1.86 o
  -3  -3   5       46.77       38.27      2.51 o
   2   3  -5       31.42       23.51      2.02 o
   2   3  -5       31.42       24.44      1.99 o
   2   3  -5       31.42       29.25      1.80 o
  -2  -3   5       31.42       29.03      2.20 o
  -2  -3   5       31.42       27.82      1.92 o
  -2  -3   5       31.42       27.85      2.23 o
  -2  -3   5       31.42       25.53      1.55 o
  -2  -3   5       31.42       28.72      2.14 o
   1   3  -5      384.34      396.55     17.00 o
   1   3  -5      384.34      381.10     15.82 o
   1   3  -5      384.34      395.28     17.15 o
   1   3  -5      384.34      406.54     16.07 o
  -1  -3   5      384.34      385.85     15.45 o
  -1  -3   5      384.34      385.85     17.03 o
  -1  -3   5      384.34      374.43     17.12 o
  -1  -3   5      384.34      387.49     16.16 o
  -1  -3   5      384.34      398.44     15.85 o
  -1  -3   5      384.34      398.32     15.88 o
   0   3  -5     1103.83     1109.56     47.42 o
   0   3  -5     1103.83     1121.72     43.73 o
   0   3  -5     1103.83     1183.48     44.60 o
   0   3  -5     1103.83     1085.84     44.51 o
   0   3  -5     1103.83     1189.84     44.63 o
   0   3  -5     1103.83     1144.98     47.49 o
   0  -3   5     1103.83     1128.55     44.54 o
   0  -3   5     1103.83     1114.46     43.80 o
   0  -3   5     1103.83     1161.24     47.39 o
   0  -3   5     1103.83     1115.61     44.66 o
   0  -3   5     1103.83     1155.75     47.39 o
   0  -3   5     1103.83     1199.73     44.63 o
  -1   3  -5      856.61      941.14     35.76 o
  -1   3  -5      856.61      925.17     35.73 o
  -1   3  -5      856.61      949.14     38.09 o
  -1   3  -5      856.61      924.58     35.30 o
  -1   3  -5      856.61      887.89     35.67 o
  -1   3  -5      856.61      815.06     38.03 o
   1  -3   5      856.61      883.17     35.51 o
   1  -3   5      856.61      935.71     35.33 o
   1  -3   5      856.61      913.29     37.93 o
   1  -3   5      856.61      918.41     35.51 o
   1  -3   5      856.61      921.42     35.98 o
  -2   3  -5      958.87      964.93     38.58 o
  -2   3  -5      958.87     1000.54     38.24 o
  -2   3  -5      958.87      996.17     38.55 o
  -2   3  -5      958.87     1002.71     38.68 o
  -2   3  -5      958.87     1018.28     41.13 o
  -2   3  -5      958.87      972.59     41.07 o
   2  -3   5      958.87     1057.52     40.91 o
   2  -3   5      958.87      989.56     38.12 o
   2  -3   5      958.87      989.78     38.09 o
   2  -3   5      958.87      910.16     38.27 o
   2  -3   5      958.87      915.99     38.80 o
  -3   3  -5       37.81       37.78      2.20 o
  -3   3  -5       37.81       34.37      2.42 o
  -3   3  -5       37.81       35.20      2.64 o
  -3   3  -5       37.81       39.89      2.64 o
  -3   3  -5       37.81       35.39      2.67 o
  -3   3  -5       37.81       38.34      2.30 o
   3  -3   5       37.81       37.75      2.64 o
   3  -3   5       37.81       31.23      2.45 o
  -4   3  -5      281.36      303.56     13.65 o
  -4   3  -5      281.36      299.59     12.72 o
  -4   3  -5      281.36      292.80     12.53 o
  -4   3  -5      281.36      292.61     12.44 o
  -4   3  -5      281.36      308.24     13.77 o
   4  -3   5      281.36      294.50     12.87 o
   4  -3   5      281.36      299.44     12.97 o
  -5   3  -5       13.30       16.84      2.20 o
  -5   3  -5       13.30       14.83      1.64 o
  -5   3  -5       13.30       12.00      1.89 o
  -5   3  -5       13.30       14.95      1.89 o
  -5   3  -5       13.30       14.11      1.52 o
   5  -3   5       13.30       15.94      2.02 o
   5  -3   5       13.30       13.49      1.89 o
  -6   3  -5       28.15       26.21      2.92 o
  -6   3  -5       28.15       31.95      2.42 o
  -6   3  -5       28.15       29.56      2.36 o
  -6   3  -5       28.15       28.47      3.19 o
   6  -3   5       28.15       25.46      2.85 o
   6  -3   5       28.15       27.45      2.79 o
  -7   3  -5        0.07       -0.37      1.02 o
  -7   3  -5        0.07        0.68      0.87 o
   7  -3   5        0.07        0.93      1.15 o
   7  -3   5        0.07        0.56      0.96 o
   8   2  -5        1.45        1.77      0.99 o
  -8  -2   5        1.45        2.57      1.52 o
   7   2  -5        0.57        1.15      0.90 o
  -7  -2   5        0.57        2.54      1.40 o
  -7  -2   5        0.57        1.12      0.78 o
   6   2  -5        1.04        1.46      0.87 o
  -6  -2   5        1.04        0.34      0.99 o
  -6  -2   5        1.04        0.59      0.62 o
  -6  -2   5        1.04        0.47      0.81 o
   5   2  -5       16.73       17.03      1.86 o
  -5  -2   5       16.73       19.85      2.14 o
  -5  -2   5       16.73       20.10      1.67 o
  -5  -2   5       16.73       16.44      1.92 o
  -5  -2   5       16.73       17.93      2.20 o
   4   2  -5      122.98      150.83      6.70 o
  -4  -2   5      122.98      148.45      7.32 o
  -4  -2   5      122.98      143.42      6.82 o
  -4  -2   5      122.98      145.00      6.48 o
  -4  -2   5      122.98      145.65      7.23 o
   3   2  -5      408.39      413.70     17.18 o
  -3  -2   5      408.39      443.79     18.52 o
  -3  -2   5      408.39      431.16     16.28 o
  -3  -2   5      408.39      421.24     17.06 o
  -3  -2   5      408.39      419.01     18.30 o
  -3  -2   5      408.39      415.90     17.25 o
   2   2  -5       74.23       72.52      3.78 o
   2   2  -5       74.23       67.68      3.63 o
   2   2  -5       74.23       73.76      3.29 o
  -2  -2   5       74.23       73.70      3.78 o
  -2  -2   5       74.23       72.46      3.97 o
  -2  -2   5       74.23       72.70      3.50 o
  -2  -2   5       74.23       73.11      3.91 o
   1   2  -5      925.13      888.41     35.24 o
   1   2  -5      925.13      954.20     37.50 o
   1   2  -5      925.13      880.94     35.20 o
  -1  -2   5      925.13      900.79     35.33 o
  -1  -2   5      925.13      895.30     34.52 o
  -1  -2   5      925.13      900.11     37.47 o
  -1  -2   5      925.13      897.53     35.27 o
   0   2  -5      485.27      503.25     19.60 o
   0   2  -5      485.27      502.32     20.91 o
   0   2  -5      485.27      506.54     20.94 o
   0   2  -5      485.27      496.58     19.54 o
   0   2  -5      485.27      496.95     19.66 o
   0  -2   5      485.27      480.42     19.26 o
   0  -2   5      485.27      500.15     19.85 o
   0  -2   5      485.27      479.83     19.51 o
   0  -2   5      485.27      486.19     19.51 o
   0  -2   5      485.27      479.24     20.94 o
   0  -2   5      485.27      474.96     20.91 o
  -1   2  -5      861.39      918.38     38.06 o
  -1   2  -5      861.39      898.93     38.03 o
  -1   2  -5      861.39      917.85     35.73 o
  -1   2  -5      861.39      911.27     35.70 o
   1  -2   5      861.39      919.34     35.58 o
   1  -2   5      861.39      853.71     35.92 o
   1  -2   5      861.39      918.62     35.33 o
   1  -2   5      861.39      959.50     35.70 o
  -2   2  -5      279.03      306.26     13.68 o
  -2   2  -5      279.03      321.71     12.84 o
  -2   2  -5      279.03      288.36     13.68 o
  -2   2  -5      279.03      295.22     12.62 o
  -2   2  -5      279.03      298.78     12.62 o
   2  -2   5      279.03      305.48     12.38 o
   2  -2   5      279.03      305.27     12.93 o
   2  -2   5      279.03      323.88     13.55 o
   2  -2   5      279.03      321.77     12.41 o
   2  -2   5      279.03      310.48     12.72 o
  -3   2  -5       73.76       71.40      4.25 o
  -3   2  -5       73.76       76.52      3.97 o
  -3   2  -5       73.76       72.83      3.72 o
  -3   2  -5       73.76       73.60      3.78 o
   3  -2   5       73.76       74.72      4.13 o
   3  -2   5       73.76       73.76      3.97 o
  -4   2  -5       27.84       25.68      1.95 o
  -4   2  -5       27.84       26.02      2.45 o
  -4   2  -5       27.84       27.76      1.99 o
  -4   2  -5       27.84       25.81      2.17 o
  -4   2  -5       27.84       25.25      2.23 o
   4  -2   5       27.84       22.30      2.26 o
   4  -2   5       27.84       28.91      2.39 o
  -5   2  -5       14.90       14.86      2.20 o
  -5   2  -5       14.90       14.08      1.71 o
  -5   2  -5       14.90       15.35      2.08 o
  -5   2  -5       14.90       19.79      1.71 o
  -5   2  -5       14.90       13.37      1.86 o
   5  -2   5       14.90       14.05      1.92 o
   5  -2   5       14.90       16.28      2.11 o
  -6   2  -5        5.16        5.21      1.21 o
  -6   2  -5        5.16        5.02      1.21 o
  -6   2  -5        5.16        3.69      1.40 o
  -6   2  -5        5.16        5.92      1.52 o
   6  -2   5        5.16        4.06      1.30 o
   6  -2   5        5.16        4.09      1.40 o
  -7   2  -5        6.77        9.99      1.74 o
  -7   2  -5        6.77        9.27      2.11 o
   7  -2   5        6.77        8.84      1.74 o
   8   1  -5        0.49        0.74      0.71 o
  -8  -1   5        0.49        0.81      1.18 o
   7   1  -5        1.23        1.71      0.74 o
  -7  -1   5        1.23        2.57      1.12 o
  -7  -1   5        1.23        0.90      0.87 o
  -7  -1   5        1.23        0.99      0.65 o
   6   1  -5        0.00        0.43      0.53 o
  -6  -1   5        0.00        0.90      0.71 o
  -6  -1   5        0.00        0.00      0.74 o
  -6  -1   5        0.00       -0.09      0.34 o
  -6  -1   5        0.00        4.13      0.78 o
   5   1  -5        6.95        6.39      1.09 o
   5   1  -5        6.95        6.23      0.99 o
  -5  -1   5        6.95        5.65      1.12 o
  -5  -1   5        6.95        5.49      1.09 o
  -5  -1   5        6.95        7.26      0.71 o
  -5  -1   5        6.95        6.39      1.05 o
  -5  -1   5        6.95        6.23      0.78 o
   4   1  -5      276.31      263.39     11.04 o
   4   1  -5      276.31      257.01     11.14 o
  -4  -1   5      276.31      271.15     11.17 o
  -4  -1   5      276.31      266.50     11.82 o
  -4  -1   5      276.31      272.89     10.82 o
  -4  -1   5      276.31      271.99     11.94 o
   3   1  -5       83.16       74.87      3.66 o
   3   1  -5       83.16       72.30      3.66 o
  -3  -1   5       83.16       74.84      3.41 o
  -3  -1   5       83.16       75.65      4.00 o
  -3  -1   5       83.16       76.08      3.75 o
  -3  -1   5       83.16       79.81      4.00 o
   2   1  -5      445.80      465.22     19.32 o
   2   1  -5      445.80      462.55     18.39 o
   2   1  -5      445.80      451.85     18.30 o
  -2  -1   5      445.80      461.06     18.24 o
  -2  -1   5      445.80      472.35     19.57 o
  -2  -1   5      445.80      456.66     19.54 o
  -2  -1   5      445.80      460.32     18.39 o
   1   1  -5        8.45        8.25      1.05 o
   1   1  -5        8.45        8.59      1.02 o
   1   1  -5        8.45        8.25      1.02 o
  -1  -1   5        8.45        7.48      0.96 o
  -1  -1   5        8.45        6.82      0.81 o
  -1  -1   5        8.45        7.10      0.81 o
  -1  -1   5        8.45        7.82      1.02 o
  -1  -1   5        8.45        8.10      1.09 o
   0   1  -5      783.38      775.26     31.95 o
   0   1  -5      783.38      733.55     30.06 o
   0   1  -5      783.38      775.33     30.06 o
   0   1  -5      783.38      757.40     30.09 o
   0  -1   5      783.38      759.85     30.09 o
   0  -1   5      783.38      776.01     30.30 o
   0  -1   5      783.38      760.59     32.01 o
   0  -1   5      783.38      827.16     32.10 o
   0  -1   5      783.38      754.14     30.09 o
  -1   1  -5      211.94      199.03      8.62 o
  -1   1  -5      211.94      189.82      9.09 o
  -1   1  -5      211.94      210.17      8.50 o
  -1   1  -5      211.94      202.07      9.15 o
  -1   1  -5      211.94      201.64      8.37 o
   1  -1   5      211.94      187.50      9.09 o
   1  -1   5      211.94      199.75      8.34 o
   1  -1   5      211.94      206.91      9.15 o
   1  -1   5      211.94      207.25      8.81 o
   1  -1   5      211.94      197.05      8.37 o
  -2   1  -5       44.35       47.83      2.64 o
  -2   1  -5       44.35       44.97      2.95 o
  -2   1  -5       44.35       47.08      2.67 o
  -2   1  -5       44.35       47.86      2.79 o
  -2   1  -5       44.35       46.93      3.01 o
   2  -1   5       44.35       51.21      3.01 o
   2  -1   5       44.35       47.55      2.45 o
   2  -1   5       44.35       49.72      2.79 o
   2  -1   5       44.35       39.83      2.79 o
   2  -1   5       44.35       48.36      2.45 o
  -3   1  -5      476.09      459.64     19.85 o
  -3   1  -5      476.09      464.41     18.70 o
  -3   1  -5      476.09      453.19     19.94 o
  -3   1  -5      476.09      468.45     18.49 o
  -3   1  -5      476.09      442.39     18.45 o
   3  -1   5      476.09      428.28     18.73 o
   3  -1   5      476.09      483.09     18.52 o
   3  -1   5      476.09      468.35     19.66 o
   3  -1   5      476.09      442.39     17.90 o
   3  -1   5      476.09      437.86     17.93 o
  -4   1  -5        0.87        0.93      0.78 o
  -4   1  -5        0.87        0.12      0.84 o
  -4   1  -5        0.87       -0.28      0.56 o
  -4   1  -5        0.87        2.33      0.74 o
   4  -1   5        0.87       -0.26      0.53 o
   4  -1   5        0.87        0.12      0.81 o
  -5   1  -5        1.52        0.71      0.81 o
  -5   1  -5        1.52        0.65      0.84 o
  -5   1  -5        1.52        2.05      0.84 o
  -5   1  -5        1.52        0.25      0.87 o
   5  -1   5        1.52        0.43      0.93 o
   5  -1   5        1.52        0.40      0.74 o
  -6   1  -5        0.26        0.50      0.81 o
  -6   1  -5        0.26        0.37      1.15 o
   6  -1   5        0.26        1.92      1.12 o
   6  -1   5        0.26        0.22      0.81 o
  -7   1  -5        2.71        2.61      1.24 o
  -7   1  -5        2.71        2.20      1.43 o
   7  -1   5        2.71        4.28      1.43 o
   7  -1   5        2.71        3.78      1.36 o
  -8   0   5        0.34        0.50      0.78 o
  -8   0   5        0.34        0.22      0.93 o
   7   0  -5        6.44        3.23      0.68 o
  -7   0   5        6.44        3.29      1.15 o
  -7   0   5        6.44        4.53      1.09 o
  -7   0   5        6.44        3.32      0.59 o
   6   0  -5        9.37       11.88      1.15 o
   6   0  -5        9.37       10.55      1.18 o
  -6   0   5        9.37       13.59      1.36 o
  -6   0   5        9.37       12.25      0.74 o
  -6   0   5        9.37       10.45      1.43 o
  -6   0   5        9.37        9.58      1.30 o
   5   0  -5        7.69       11.79      1.09 o
   5   0  -5        7.69       11.94      1.02 o
  -5   0   5        7.69       12.65      1.21 o
  -5   0   5        7.69       12.22      1.27 o
  -5   0   5        7.69       11.69      1.30 o
  -5   0   5        7.69        8.00      1.05 o
   4   0  -5      101.11       90.91      4.13 o
  -4   0   5      101.11       97.21      4.59 o
  -4   0   5      101.11       92.34      4.19 o
  -4   0   5      101.11       90.76      4.40 o
   3   0  -5       31.87       36.60      1.89 o
   3   0  -5       31.87       35.92      1.86 o
  -3   0   5       31.87       32.44      1.92 o
  -3   0   5       31.87       26.80      1.95 o
  -3   0   5       31.87       34.83      1.92 o
   2   0  -5      381.87      327.82     14.08 o
   2   0  -5      381.87      359.55     14.11 o
  -2   0   5      381.87      357.59     14.98 o
  -2   0   5      381.87      339.73     15.04 o
  -2   0   5      381.87      381.54     14.27 o
   1   0  -5     1378.49     1355.12     50.22 o
   1   0  -5     1378.49     1294.64     53.10 o
   1   0  -5     1378.49     1250.66     50.22 o
  -1   0   5     1378.49     1300.04     50.22 o
  -1   0   5     1378.49     1334.71     50.19 o
  -1   0   5     1378.49     1297.62     53.29 o
  -1   0   5     1378.49     1249.91     53.22 o
   0   0  -5        0.02        0.09      0.43 o
   0   0  -5        0.02       -0.12      0.25 o
   0   0  -5        0.02       -0.09      0.19 o
   0   0  -5        0.02        0.00      0.47 o
   0   0   5        0.02       -0.17      0.34 o
   0   0   5        0.02        1.05      0.50 o
   0   0   5        0.02       -0.25      0.50 o
   0   0   5        0.02       -0.06      0.12 o
  -1   0  -5      321.82      345.93     14.02 o
  -1   0  -5      321.82      355.17     14.21 o
  -1   0  -5      321.82      349.68     15.01 o
  -1   0  -5      321.82      347.98     15.17 o
   1   0   5      321.82      348.54     14.27 o
   1   0   5      321.82      339.70     15.07 o
   1   0   5      321.82      317.95     13.99 o
   1   0   5      321.82      356.51     15.17 o
  -2   0  -5      183.55      174.44      7.88 o
  -2   0  -5      183.55      185.85      8.53 o
  -2   0  -5      183.55      185.51      7.66 o
  -2   0  -5      183.55      180.11      8.37 o
   2   0   5      183.55      168.55      7.44 o
   2   0   5      183.55      153.04      7.41 o
   2   0   5      183.55      178.53      8.06 o
  -3   0  -5       75.10       89.73      4.34 o
  -3   0  -5       75.10       77.88      4.90 o
  -3   0  -5       75.10       77.11      4.47 o
  -3   0  -5       75.10       70.19      4.59 o
   3   0   5       75.10       76.89      4.56 o
   3   0   5       75.10       82.19      3.88 o
   3   0   5       75.10       87.44      3.94 o
  -4   0  -5        5.82        7.10      1.61 o
  -4   0  -5        5.82        7.72      1.27 o
  -4   0  -5        5.82        6.76      1.49 o
  -4   0  -5        5.82        6.79      1.43 o
   4   0   5        5.82        8.31      1.30 o
   4   0   5        5.82        8.84      0.87 o
   4   0   5        5.82        8.22      1.61 o
  -5   0  -5       55.99       55.83      3.82 o
  -5   0  -5       55.99       58.47      4.37 o
  -5   0  -5       55.99       56.08      3.60 o
   5   0   5       55.99       60.64      3.57 o
   5   0   5       55.99       39.48      3.66 o
  -6   0  -5        1.54        1.05      0.93 o
  -6   0  -5        1.54        3.91      1.64 o
  -6   0  -5        1.54        2.51      1.18 o
   6   0   5        1.54        1.64      0.90 o
   6   0   5        1.54        0.81      1.15 o
  -7   0  -5        9.02        7.66      1.92 o
  -7   0  -5        9.02       10.08      2.48 o
   7   0   5        9.02        8.99      1.92 o
  -8   1   5        0.70        0.90      0.68 o
  -8   1   5        0.70       -0.39      0.78 o
  -7   1   5        1.67        2.30      0.81 o
  -7   1   5        1.67        1.58      0.65 o
  -6   1   5       10.87       12.10      1.27 o
  -6   1   5       10.87       12.00      1.12 o
  -6   1   5       10.87       12.10      1.49 o
  -5   1   5        2.14        2.48      0.53 o
  -5   1   5        2.14        2.54      0.81 o
  -5   1   5        2.14        3.47      0.65 o
  -5   1   5        2.14        3.66      0.50 o
   4  -1  -5       74.76       86.20      3.57 o
   4  -1  -5       74.76       84.95      3.54 o
  -4   1   5       74.76       85.79      3.97 o
  -4   1   5       74.76       80.09      3.63 o
  -4   1   5       74.76       86.72      3.91 o
   3  -1  -5        1.83        1.55      0.43 o
   3  -1  -5        1.83        1.77      0.43 o
  -3   1   5        1.83        3.75      0.56 o
  -3   1   5        1.83        2.70      0.53 o
  -3   1   5        1.83        2.48      0.50 o
   2  -1  -5       10.62       11.76      1.02 o
   2  -1  -5       10.62       10.61      1.09 o
  -2   1   5       10.62       10.02      1.05 o
  -2   1   5       10.62       11.38      1.05 o
  -2   1   5       10.62       11.97      1.05 o
   1  -1  -5        7.39       10.27      1.15 o
   1  -1  -5        7.39        7.66      0.93 o
  -1   1   5        7.39        8.37      0.84 o
  -1   1   5        7.39        6.73      0.96 o
  -1   1   5        7.39        7.54      1.02 o
  -1   1   5        7.39        6.82      0.96 o
   0  -1  -5      109.99       99.16      4.50 o
   0  -1  -5      109.99      102.14      5.12 o
   0  -1  -5      109.99      107.75      4.99 o
   0   1   5      109.99       97.11      4.96 o
   0   1   5      109.99      102.23      4.68 o
   0   1   5      109.99      105.40      5.27 o
   0   1   5      109.99      106.45      5.18 o
  -1  -1  -5     1020.30     1154.20     43.92 o
  -1  -1  -5     1020.30     1122.68     46.65 o
  -1  -1  -5     1020.30     1086.02     43.76 o
  -1  -1  -5     1020.30     1155.78     46.46 o
   1   1   5     1020.30     1136.92     43.86 o
   1   1   5     1020.30     1083.14     43.92 o
   1   1   5     1020.30     1069.65     46.65 o
   1   1   5     1020.30     1147.56     46.49 o
  -2  -1  -5      417.66      452.26     18.45 o
  -2  -1  -5      417.66      442.83     19.70 o
  -2  -1  -5      417.66      429.95     19.42 o
  -2  -1  -5      417.66      438.67     18.18 o
   2   1   5      417.66      466.43     18.08 o
   2   1   5      417.66      427.50     19.39 o
   2   1   5      417.66      464.57     18.67 o
  -3  -1  -5      359.38      358.40     16.22 o
  -3  -1  -5      359.38      351.23     16.53 o
  -3  -1  -5      359.38      369.38     15.07 o
  -3  -1  -5      359.38      363.67     15.38 o
   3   1   5      359.38      353.13     15.45 o
   3   1   5      359.38      362.06     14.76 o
   3   1   5      359.38      379.40     16.16 o
   3   1   5      359.38      335.32     14.76 o
  -4  -1  -5      187.22      187.50      9.52 o
  -4  -1  -5      187.22      197.08     10.08 o
  -4  -1  -5      187.22      188.09      8.78 o
  -4  -1  -5      187.22      196.62      9.34 o
   4   1   5      187.22      180.70      9.21 o
   4   1   5      187.22      189.23      8.16 o
  -5  -1  -5       15.80       19.88      2.64 o
  -5  -1  -5       15.80       16.87      2.20 o
  -5  -1  -5       15.80       10.20      2.30 o
   5   1   5       15.80       16.75      2.39 o
   5   1   5       15.80       18.02      2.02 o
  -6  -1  -5        9.84        5.55      2.02 o
  -6  -1  -5        9.84        7.48      1.77 o
  -6  -1  -5        9.84        6.73      1.61 o
   6   1   5        9.84        6.61      1.80 o
   6   1   5        9.84        6.17      1.33 o
  -7  -1  -5        0.04       -0.56      1.21 o
   7   1   5        0.04       -0.12      1.12 o
  -8   2   5        0.25        0.37      0.47 o
  -8   2   5        0.25        0.47      0.62 o
  -7   2   5        4.05        2.76      0.59 o
  -7   2   5        4.05        2.57      0.71 o
  -7   2   5        4.05        4.87      1.24 o
  -6   2   5        0.59        0.12      0.37 o
  -6   2   5        0.59        0.25      0.81 o
  -6   2   5        0.59        0.65      0.31 o
  -5   2   5        0.09        0.03      0.25 o
  -5   2   5        0.09        0.12      0.19 o
  -5   2   5        0.09        0.31      0.65 o
  -4   2   5        9.83       10.95      0.78 o
  -4   2   5        9.83       10.45      0.65 o
  -4   2   5        9.83       11.85      0.84 o
   3  -2  -5       19.32       20.60      1.33 o
   3  -2  -5       19.32       21.06      1.30 o
  -3   2   5       19.32       22.89      1.46 o
  -3   2   5       19.32       19.73      1.40 o
  -3   2   5       19.32       22.30      1.36 o
   2  -2  -5      326.58      363.02     13.90 o
   2  -2  -5      326.58      345.50     13.77 o
  -2   2   5      326.58      332.47     13.34 o
  -2   2   5      326.58      340.29     14.61 o
  -2   2   5      326.58      322.67     14.61 o
  -2   2   5      326.58      343.48     13.83 o
   1  -2  -5     1004.25     1069.49     41.19 o
   1  -2  -5     1004.25     1070.67     43.45 o
   1  -2  -5     1004.25     1019.06     41.13 o
  -1   2   5     1004.25     1099.86     41.07 o
  -1   2   5     1004.25     1002.12     43.80 o
  -1   2   5     1004.25     1028.86     41.25 o
  -1   2   5     1004.25     1087.14     43.67 o
   0  -2  -5        3.53        2.82      0.87 o
   0  -2  -5        3.53        3.04      0.84 o
   0  -2  -5        3.53        2.85      0.56 o
   0   2   5        3.53        3.60      0.90 o
   0   2   5        3.53        2.85      0.87 o
   0   2   5        3.53        2.48      0.65 o
   0   2   5        3.53        2.45      0.81 o
  -1  -2  -5       25.30       25.90      2.11 o
  -1  -2  -5       25.30       22.89      2.14 o
  -1  -2  -5       25.30       25.22      1.77 o
   1   2   5       25.30       22.18      2.11 o
   1   2   5       25.30       24.04      2.14 o
   1   2   5       25.30       23.98      1.80 o
   1   2   5       25.30       22.58      2.11 o
  -2  -2  -5       64.42       72.55      4.59 o
  -2  -2  -5       64.42       61.07      4.16 o
  -2  -2  -5       64.42       69.69      3.78 o
  -2  -2  -5       64.42       73.54      4.34 o
   2   2   5       64.42       58.68      4.19 o
   2   2   5       64.42       72.08      4.34 o
   2   2   5       64.42       77.23      3.85 o
  -3  -2  -5        2.56        2.61      1.12 o
  -3  -2  -5        2.56        1.74      0.74 o
  -3  -2  -5        2.56        3.50      1.27 o
  -3  -2  -5        2.56        0.68      0.90 o
   3   2   5        2.56        0.96      1.05 o
   3   2   5        2.56        1.99      0.78 o
   3   2   5        2.56        0.09      0.40 o
  -4  -2  -5       16.27       23.17      2.70 o
  -4  -2  -5       16.27       15.97      2.61 o
  -4  -2  -5       16.27       22.05      2.36 o
   4   2   5       16.27       21.80      1.80 o
   4   2   5       16.27       16.72      2.42 o
  -5  -2  -5       24.51       24.29      2.85 o
  -5  -2  -5       24.51       26.52      3.54 o
  -5  -2  -5       24.51       21.34      2.92 o
   5   2   5       24.51       23.70      3.07 o
   5   2   5       24.51       28.85      2.33 o
  -6  -2  -5        2.89        3.41      1.77 o
  -6  -2  -5        2.89        5.65      1.86 o
   6   2   5        2.89        3.97      1.49 o
  -8   3   5        0.92        0.53      0.34 o
  -8   3   5        0.92        1.55      0.53 o
  -6   3   5        6.81        5.92      1.46 o
  -5   3   5       27.51       26.27      1.36 o
  -5   3   5       27.51       25.15      2.54 o
  -5   3   5       27.51       21.96      1.27 o
  -4   3   5       28.67       28.04      1.74 o
  -4   3   5       28.67       34.21      1.83 o
  -4   3   5       28.67       26.52      1.46 o
   3  -3  -5        7.77        4.71      0.78 o
   3  -3  -5        7.77        3.82      0.68 o
  -3   3   5        7.77        2.82      0.68 o
  -3   3   5        7.77        3.94      0.78 o
  -3   3   5        7.77        4.81      0.74 o
   2  -3  -5      209.73      228.41      9.77 o
   2  -3  -5      209.73      233.03      9.74 o
  -2   3   5      209.73      222.51      9.37 o
  -2   3   5      209.73      235.91     10.39 o
  -2   3   5      209.73      229.68     10.51 o
  -2   3   5      209.73      232.56      9.77 o
   1  -3  -5        1.69        3.85      0.93 o
  -1   3   5        1.69        2.92      0.84 o
  -1   3   5        1.69        2.88      0.90 o
  -1   3   5        1.69        3.88      0.99 o
  -1   3   5        1.69        3.35      0.71 o
   0  -3  -5      378.70      381.54     17.18 o
   0  -3  -5      378.70      394.78     16.31 o
   0  -3  -5      378.70      375.09     15.63 o
   0   3   5      378.70      398.94     17.31 o
   0   3   5      378.70      381.41     16.35 o
   0   3   5      378.70      388.11     16.04 o
   0   3   5      378.70      411.69     17.56 o
  -1  -3  -5       51.61       51.02      2.98 o
  -1  -3  -5       51.61       52.45      3.44 o
   1   3   5       51.61       51.18      3.78 o
   1   3   5       51.61       44.82      3.35 o
   1   3   5       51.61       58.84      3.19 o
   1   3   5       51.61       53.07      3.66 o
  -2  -3  -5       30.06       38.86      3.19 o
  -2  -3  -5       30.06       31.30      2.42 o
  -2  -3  -5       30.06       35.39      2.88 o
   2   3   5       30.06       33.75      2.98 o
   2   3   5       30.06       34.65      2.98 o
   2   3   5       30.06       37.16      2.51 o
  -3  -3  -5       17.90       24.01      2.85 o
  -3  -3  -5       17.90       20.56      2.23 o
  -3  -3  -5       17.90       23.11      3.01 o
   3   3   5       17.90       19.66      2.02 o
   3   3   5       17.90       21.56      2.73 o
  -4  -3  -5       58.59       61.38      4.84 o
  -4  -3  -5       58.59       68.33      4.65 o
   4   3   5       58.59       52.70      4.34 o
  -5  -3  -5        0.11        0.28      1.15 o
   5   3   5        0.11       -0.56      1.12 o
  -6  -3  -5       14.65       15.29      2.85 o
   6   3   5       14.65       16.78      2.92 o
  -6   4   5        6.82        5.86      0.71 o
  -6   4   5        6.82        6.36      0.78 o
  -5   4   5       53.61       53.91      2.76 o
  -5   4   5       53.61       45.25      2.67 o
   4  -4  -5       18.59       26.43      1.55 o
   4  -4  -5       18.59       25.03      1.52 o
  -4   4   5       18.59       24.47      1.92 o
  -4   4   5       18.59       26.33      2.67 o
  -4   4   5       18.59       24.69      1.86 o
   3  -4  -5       19.32       25.53      1.89 o
   3  -4  -5       19.32       25.22      1.80 o
  -3   4   5       19.32       25.81      2.08 o
  -3   4   5       19.32       26.09      2.02 o
  -3   4   5       19.32       24.29      1.43 o
  -3   4   5       19.32       26.02      1.83 o
   2  -4  -5       36.31       39.73      2.57 o
   2  -4  -5       36.31       37.56      2.48 o
  -2   4   5       36.31       36.51      2.64 o
  -2   4   5       36.31       33.25      2.67 o
  -2   4   5       36.31       35.11      2.45 o
  -2   4   5       36.31       34.99      2.17 o
   1  -4  -5       36.01       41.10      2.79 o
  -1   4   5       36.01       30.55      2.36 o
  -1   4   5       36.01       41.56      2.92 o
  -1   4   5       36.01       42.21      3.13 o
  -1   4   5       36.01       36.32      2.67 o
   0  -4  -5       89.95       85.33      4.81 o
   0  -4  -5       89.95       83.03      3.88 o
   0  -4  -5       89.95       83.56      4.90 o
   0   4   5       89.95       73.08      5.09 o
   0   4   5       89.95       88.93      4.47 o
   0   4   5       89.95       81.73      4.93 o
   0   4   5       89.95       73.57      4.59 o
  -1  -4  -5       71.34       64.70      4.56 o
  -1  -4  -5       71.34       64.55      4.31 o
  -1  -4  -5       71.34       65.20      3.63 o
   1   4   5       71.34       67.12      4.37 o
   1   4   5       71.34       64.02      3.88 o
   1   4   5       71.34       70.50      4.81 o
   1   4   5       71.34       66.72      4.44 o
  -2  -4  -5      113.47      127.70      6.30 o
  -2  -4  -5      113.47      119.72      6.98 o
   2   4   5      113.47      126.36      7.26 o
   2   4   5      113.47      123.60      6.42 o
   2   4   5      113.47      129.77      7.04 o
  -3  -4  -5       73.57       81.76      5.37 o
   3   4   5       73.57       76.92      5.21 o
   3   4   5       73.57       74.63      4.47 o
  -4  -4  -5       92.04      106.79      6.42 o
   4   4   5       92.04       85.76      6.02 o
  -5  -4  -5       99.52      113.89      7.04 o
   5   4   5       99.52       97.92      6.64 o
  -7   5   5        0.11       -0.12      0.40 o
  -7   5   5        0.11        0.40      0.47 o
  -6   5   5       39.10       34.86      2.30 o
  -6   5   5       39.10       31.95      2.20 o
  -5   5   5       12.30       17.99      1.64 o
  -5   5   5       12.30       15.14      1.77 o
   4  -5  -5        0.34        0.22      0.56 o
  -4   5   5        0.34       -0.14      0.28 o
  -4   5   5        0.34        2.42      0.87 o
  -4   5   5        0.34       -0.25      0.71 o
   3  -5  -5        0.43        1.12      0.78 o
  -3   5   5        0.43        0.00      0.68 o
  -3   5   5        0.43       -0.09      0.74 o
  -3   5   5        0.43        0.28      0.68 o
  -3   5   5        0.43        0.06      0.37 o
   2  -5  -5      172.95      179.74      8.22 o
  -2   5   5      172.95      170.84      8.65 o
  -2   5   5      172.95      166.41      8.03 o
  -2   5   5      172.95      172.64      7.85 o
  -2   5   5      172.95      175.03      8.93 o
   1  -5  -5      139.22      118.08      6.17 o
  -1   5   5      139.22      114.95      5.83 o
  -1   5   5      139.22      116.78      6.82 o
  -1   5   5      139.22      114.36      6.11 o
  -1   5   5      139.22      125.56      6.64 o
   0  -5  -5      428.95      439.48     18.67 o
   0  -5  -5      428.95      419.53     17.43 o
   0   5   5      428.95      446.11     19.88 o
   0   5   5      428.95      443.35     18.70 o
  -1  -5  -5      127.51      125.37      6.05 o
  -1  -5  -5      127.51      125.77      6.98 o
   1   5   5      127.51      124.90      6.98 o
   1   5   5      127.51      122.92      7.32 o
  -2  -5  -5       17.56       19.91      2.92 o
   2   5   5       17.56       15.29      2.61 o
  -3  -5  -5      159.32      147.92      8.53 o
   3   5   5      159.32      158.71      8.68 o
  -4  -5  -5        1.10        3.26      1.80 o
   4   5   5        1.10        0.19      1.49 o
  -6   6   5       11.93       13.28      1.71 o
  -6   6   5       11.93        9.15      1.46 o
  -5   6   5        1.93        1.80      1.09 o
  -5   6   5        1.93        2.57      0.65 o
  -5   6   5        1.93        1.30      0.93 o
   4  -6  -5        7.26        5.86      1.15 o
  -4   6   5        7.26        9.43      1.67 o
  -4   6   5        7.26        4.31      0.87 o
  -4   6   5        7.26        5.80      1.40 o
   3  -6  -5        3.29        1.83      0.99 o
  -3   6   5        3.29        1.52      1.02 o
  -3   6   5        3.29        4.09      0.96 o
  -3   6   5        3.29        5.09      1.46 o
   2  -6  -5       35.96       47.18      3.32 o
  -2   6   5       35.96       44.45      3.54 o
  -2   6   5       35.96       39.24      2.88 o
  -2   6   5       35.96       38.27      3.07 o
   1  -6  -5       57.75       55.24      4.09 o
  -1   6   5       57.75       51.05      4.03 o
  -1   6   5       57.75       56.17      3.91 o
   0  -6  -5        1.79        2.88      1.55 o
   0   6   5        1.79        1.12      1.30 o
   0   6   5        1.79        3.41      1.40 o
  -1  -6  -5      166.91      140.75      6.82 o
  -1  -6  -5      166.91      150.18      8.16 o
   1   6   5      166.91      132.57      8.28 o
   1   6   5      166.91      154.87      8.13 o
  -2  -6  -5        0.69        2.42      1.58 o
   2   6   5        0.69        1.99      1.49 o
  -3  -6  -5        1.74        0.93      1.55 o
   3   6   5        1.74        1.89      1.55 o
  -5   7   5        1.46        2.70      1.18 o
  -5   7   5        1.46        0.78      0.68 o
  -5   7   5        1.46        2.42      1.21 o
   4  -7  -5        0.12       -0.28      0.74 o
  -4   7   5        0.12        1.46      1.02 o
   3  -7  -5        1.89        4.28      1.30 o
  -3   7   5        1.89        3.69      1.43 o
   2  -7  -5        3.03        5.18      1.55 o
  -2   7   5        3.03        4.99      1.64 o
   1  -7  -5       22.84       24.29      3.01 o
  -1   7   5       22.84       22.39      3.07 o
   0  -7  -5       24.74       21.62      3.16 o
   0   7   5       24.74       16.53      2.67 o
   0   7   5       24.74       19.63      3.10 o
  -1  -7  -5        0.15       -0.60      1.21 o
   1   7   5        0.15       -0.40      1.30 o
  -2  -7  -5        1.20        0.59      1.55 o
   2   7   5        1.20        2.88      1.71 o
   1   9  -6        2.86        2.70      1.64 o
  -1  -9   6        2.86        5.43      2.20 o
   0   9  -6        0.74        1.67      1.49 o
   0  -9   6        0.74       -0.68      1.36 o
  -1   9  -6        3.78        6.70      1.89 o
   1  -9   6        3.78        6.61      2.02 o
  -2   9  -6        0.26        0.71      1.30 o
   2  -9   6        0.26       -0.48      0.96 o
   3   8  -6        2.18        1.86      1.71 o
  -3  -8   6        2.18        1.36      1.89 o
   2   8  -6        3.01        4.37      1.83 o
  -2  -8   6        3.01        5.96      1.95 o
   1   8  -6        0.04        0.22      1.15 o
  -1  -8   6        0.04        1.21      1.46 o
   0   8  -6        2.59        1.21      1.24 o
   0  -8   6        2.59        0.37      1.43 o
  -1   8  -6        6.71        4.75      1.61 o
  -1   8  -6        6.71        1.83      1.27 o
   1  -8   6        6.71        6.76      1.89 o
   1  -8   6        6.71        7.04      1.71 o
  -2   8  -6       17.64       17.21      2.76 o
  -2   8  -6       17.64       12.65      2.26 o
   2  -8   6       17.64       15.91      2.67 o
  -3   8  -6       12.48       18.98      2.98 o
  -3   8  -6       12.48       10.61      1.86 o
   3  -8   6       12.48       11.41      2.30 o
  -4   8  -6        5.29        3.94      1.64 o
  -4   8  -6        5.29        4.84      1.40 o
   4  -8   6        5.29        6.48      1.83 o
   4   7  -6       57.61       63.03      5.02 o
  -4  -7   6       57.61       61.94      5.24 o
   3   7  -6       23.73       19.88      2.88 o
  -3  -7   6       23.73       18.33      3.07 o
   2   7  -6      102.43      112.50      6.42 o
  -2  -7   6      102.43      104.28      5.77 o
  -2  -7   6      102.43      106.20      6.51 o
   1   7  -6       84.93       83.99      5.27 o
   1   7  -6       84.93       76.55      4.62 o
  -1  -7   6       84.93       89.55      5.68 o
   0   7  -6      197.05      185.26     10.14 o
   0   7  -6      197.05      196.58      9.55 o
   0   7  -6      197.05      194.51      9.18 o
   0  -7   6      197.05      194.41      8.72 o
   0  -7   6      197.05      196.86      9.93 o
   0  -7   6      197.05      196.09      9.21 o
  -1   7  -6       78.92       83.71      5.40 o
  -1   7  -6       78.92       69.26      4.71 o
   1  -7   6       78.92       72.55      5.02 o
   1  -7   6       78.92       80.86      4.90 o
  -2   7  -6       26.45       30.95      2.67 o
  -2   7  -6       26.45       29.68      3.41 o
  -2   7  -6       26.45       28.63      2.98 o
   2  -7   6       26.45       24.78      2.98 o
   2  -7   6       26.45       26.27      3.13 o
  -3   7  -6      249.56      251.39     12.10 o
  -3   7  -6      249.56      236.72     10.92 o
  -3   7  -6      249.56      241.74     11.10 o
   3  -7   6      249.56      228.81     11.45 o
  -4   7  -6        9.74        8.44      1.95 o
  -4   7  -6        9.74       10.33      1.67 o
   4  -7   6        9.74       12.97      2.30 o
  -5   7  -6       18.15       17.03      2.67 o
  -5   7  -6       18.15       18.24      2.33 o
   5  -7   6       18.15       16.59      2.45 o
   5   6  -6      129.04      148.26      8.47 o
  -5  -6   6      129.04      153.50      8.72 o
   4   6  -6      177.99      221.77     10.79 o
  -4  -6   6      177.99      202.85     10.76 o
   3   6  -6      190.51      220.37     10.51 o
  -3  -6   6      190.51      208.96     10.61 o
  -3  -6   6      190.51      213.15     11.94 o
   2   6  -6        4.34        3.94      1.09 o
   2   6  -6        4.34        4.96      1.58 o
   2   6  -6        4.34        4.19      0.96 o
  -2  -6   6        4.34        5.49      1.24 o
  -2  -6   6        4.34        5.06      1.64 o
  -2  -6   6        4.34        5.96      1.67 o
  -2  -6   6        4.34        4.00      1.12 o
   1   6  -6      421.34      441.03     17.68 o
   1   6  -6      421.34      415.25     18.45 o
   1   6  -6      421.34      455.57     18.18 o
   1   6  -6      421.34      438.17     19.63 o
  -1  -6   6      421.34      412.06     17.93 o
  -1  -6   6      421.34      441.18     17.80 o
  -1  -6   6      421.34      428.68     17.96 o
  -1  -6   6      421.34      416.74     18.67 o
   0   6  -6        1.34        2.42      1.02 o
   0   6  -6        1.34        0.87      0.93 o
   0   6  -6        1.34        2.05      0.99 o
   0   6  -6        1.34        2.42      0.87 o
   0  -6   6        1.34        0.84      0.90 o
   0  -6   6        1.34        2.42      0.74 o
   0  -6   6        1.34        3.38      0.84 o
   0  -6   6        1.34        2.48      1.33 o
  -1   6  -6       10.55        8.10      1.40 o
  -1   6  -6       10.55       10.20      1.80 o
  -1   6  -6       10.55        6.85      1.55 o
  -1   6  -6       10.55       11.88      2.08 o
  -1   6  -6       10.55       10.39      1.86 o
   1  -6   6       10.55        9.83      1.80 o
   1  -6   6       10.55        7.79      1.74 o
   1  -6   6       10.55       10.73      1.27 o
  -2   6  -6      206.73      201.55      8.96 o
  -2   6  -6      206.73      192.49      9.12 o
  -2   6  -6      206.73      179.56      9.89 o
  -2   6  -6      206.73      194.29      8.87 o
  -2   6  -6      206.73      192.06      9.83 o
   2  -6   6      206.73      193.17      9.49 o
   2  -6   6      206.73      207.41      9.43 o
  -3   6  -6       59.76       56.14      3.72 o
  -3   6  -6       59.76       59.15      3.54 o
  -3   6  -6       59.76       50.99      4.09 o
  -3   6  -6       59.76       59.43      3.60 o
  -3   6  -6       59.76       60.82      4.25 o
   3  -6   6       59.76       58.40      4.06 o
   3  -6   6       59.76       54.03      3.94 o
  -4   6  -6       10.31        8.72      1.80 o
  -4   6  -6       10.31        9.55      1.46 o
  -4   6  -6       10.31        9.55      1.52 o
   4  -6   6       10.31       10.55      2.08 o
   4  -6   6       10.31       12.69      2.08 o
  -5   6  -6       10.69       10.51      2.05 o
  -5   6  -6       10.69       10.02      1.58 o
   5  -6   6       10.69        6.73      1.64 o
  -6   6  -6        0.47        0.93      1.12 o
  -6   6  -6        0.47        0.62      0.87 o
   6  -6   6        0.47        0.96      1.05 o
   6   5  -6        0.05        0.16      1.15 o
  -6  -5   6        0.05        1.05      1.36 o
   5   5  -6       27.84       23.36      3.04 o
  -5  -5   6       27.84       29.90      3.72 o
  -5  -5   6       27.84       26.71      3.38 o
   4   5  -6        0.89        1.99      1.18 o
  -4  -5   6        0.89        1.89      1.30 o
  -4  -5   6        0.89        3.44      1.58 o
  -4  -5   6        0.89        2.54      0.99 o
   3   5  -6        3.41        2.88      1.18 o
   3   5  -6        3.41        2.23      0.81 o
  -3  -5   6        3.41        1.95      0.84 o
  -3  -5   6        3.41        2.45      1.30 o
  -3  -5   6        3.41        1.89      1.12 o
   2   5  -6        0.35       -0.12      0.78 o
   2   5  -6        0.35       -0.31      0.62 o
   2   5  -6        0.35       -0.09      0.50 o
  -2  -5   6        0.35       -0.25      0.50 o
  -2  -5   6        0.35       -0.16      0.74 o
  -2  -5   6        0.35        0.50      0.96 o
  -2  -5   6        0.35       -0.22      0.47 o
  -2  -5   6        0.35       -0.22      0.43 o
  -2  -5   6        0.35        0.71      0.93 o
   1   5  -6       41.09       43.89      3.32 o
   1   5  -6       41.09       44.70      3.10 o
   1   5  -6       41.09       45.78      2.73 o
   1   5  -6       41.09       45.13      2.85 o
  -1  -5   6       41.09       46.22      3.29 o
  -1  -5   6       41.09       43.92      3.29 o
  -1  -5   6       41.09       43.08      2.76 o
  -1  -5   6       41.09       38.24      2.67 o
  -1  -5   6       41.09       46.37      2.85 o
   0   5  -6       12.58        9.86      1.74 o
   0   5  -6       12.58       12.10      1.74 o
   0   5  -6       12.58       15.54      2.14 o
   0   5  -6       12.58       11.10      1.52 o
   0   5  -6       12.58       11.54      1.46 o
   0  -5   6       12.58       11.51      1.83 o
   0  -5   6       12.58       13.24      1.46 o
   0  -5   6       12.58       11.32      1.49 o
   0  -5   6       12.58       11.45      1.36 o
  -1   5  -6       10.59        9.62      1.71 o
  -1   5  -6       10.59       13.37      1.89 o
  -1   5  -6       10.59       14.45      1.64 o
  -1   5  -6       10.59       14.36      1.80 o
  -1   5  -6       10.59        9.77      1.58 o
  -1   5  -6       10.59       19.35      1.58 o
   1  -5   6       10.59       12.53      1.27 o
   1  -5   6       10.59       11.26      1.64 o
   1  -5   6       10.59       13.99      1.86 o
   1  -5   6       10.59       11.51      1.27 o
   1  -5   6       10.59       11.76      1.83 o
  -2   5  -6       28.74       31.64      2.23 o
  -2   5  -6       28.74       30.02      2.17 o
  -2   5  -6       28.74       31.48      2.57 o
  -2   5  -6       28.74       23.20      2.70 o
  -2   5  -6       28.74       29.34      2.36 o
  -2   5  -6       28.74       30.92      2.67 o
   2  -5   6       28.74       22.89      2.61 o
   2  -5   6       28.74       26.43      2.64 o
   2  -5   6       28.74       27.48      1.52 o
  -3   5  -6      124.50      119.60      6.76 o
  -3   5  -6      124.50      128.29      6.08 o
  -3   5  -6      124.50      121.52      6.02 o
  -3   5  -6      124.50      132.72      6.73 o
  -3   5  -6      124.50      126.73      6.36 o
  -3   5  -6      124.50      122.55      6.76 o
   3  -5   6      124.50      123.79      6.58 o
   3  -5   6      124.50      131.85      6.70 o
  -4   5  -6        2.65        2.57      0.81 o
  -4   5  -6        2.65        4.13      1.30 o
  -4   5  -6        2.65        2.85      1.18 o
  -4   5  -6        2.65        2.54      0.90 o
  -4   5  -6        2.65        2.17      0.93 o
   4  -5   6        2.65        2.73      1.15 o
   4  -5   6        2.65        1.74      0.99 o
  -5   5  -6        0.02        0.81      0.96 o
  -5   5  -6        0.02        1.30      0.81 o
  -5   5  -6        0.02        2.36      1.18 o
  -5   5  -6        0.02        0.22      0.59 o
   5  -5   6        0.02       -0.43      0.87 o
   5  -5   6        0.02        0.00      0.84 o
  -6   5  -6        0.31        0.12      0.78 o
  -6   5  -6        0.31        0.16      1.05 o
   6  -5   6        0.31        0.65      0.96 o
   7   4  -6        0.68        1.33      1.15 o
  -7  -4   6        0.68       -0.12      1.40 o
   6   4  -6        0.26        3.41      1.33 o
  -6  -4   6        0.26        0.99      1.15 o
  -6  -4   6        0.26        1.83      0.99 o
   5   4  -6       21.77       29.09      2.95 o
  -5  -4   6       21.77       24.50      3.19 o
  -5  -4   6       21.77       28.81      3.10 o
  -5  -4   6       21.77       20.50      2.33 o
   4   4  -6       27.43       17.00      2.17 o
  -4  -4   6       27.43       25.50      2.70 o
  -4  -4   6       27.43       19.26      2.64 o
  -4  -4   6       27.43       19.79      2.64 o
  -4  -4   6       27.43       20.22      2.14 o
   3   4  -6       18.94       18.21      2.05 o
   3   4  -6       18.94       15.01      1.49 o
   3   4  -6       18.94       15.29      1.92 o
  -3  -4   6       18.94       15.20      2.11 o
  -3  -4   6       18.94       16.00      1.18 o
  -3  -4   6       18.94       13.43      1.99 o
  -3  -4   6       18.94       20.84      1.80 o
  -3  -4   6       18.94       14.92      2.05 o
   2   4  -6        3.29        2.33      0.68 o
   2   4  -6        3.29        2.11      0.87 o
  -2  -4   6        3.29        1.40      0.84 o
  -2  -4   6        3.29        2.42      0.65 o
  -2  -4   6        3.29        1.83      0.71 o
  -2  -4   6        3.29        2.30      0.74 o
  -2  -4   6        3.29        2.39      0.96 o
  -2  -4   6        3.29        2.51      0.93 o
   1   4  -6        5.96        2.73      0.87 o
   1   4  -6        5.96        4.00      0.81 o
   1   4  -6        5.96        4.31      1.05 o
  -1  -4   6        5.96        3.88      0.78 o
  -1  -4   6        5.96        4.37      0.87 o
  -1  -4   6        5.96        3.01      0.99 o
  -1  -4   6        5.96        4.16      0.87 o
  -1  -4   6        5.96        4.09      1.12 o
  -1  -4   6        5.96        6.70      1.30 o
   0   4  -6      306.84      289.17     13.06 o
   0   4  -6      306.84      292.36     12.00 o
   0   4  -6      306.84      281.29     12.00 o
   0   4  -6      306.84      270.65     11.88 o
   0   4  -6      306.84      285.76     12.22 o
   0   4  -6      306.84      245.96     13.06 o
   0  -4   6      306.84      299.78     12.00 o
   0  -4   6      306.84      299.53     11.94 o
   0  -4   6      306.84      291.46     13.09 o
   0  -4   6      306.84      293.36     12.47 o
   0  -4   6      306.84      291.50     11.94 o
  -1   4  -6      243.91      259.18     10.64 o
  -1   4  -6      243.91      229.59     11.38 o
  -1   4  -6      243.91      247.39     10.73 o
  -1   4  -6      243.91      231.79     11.48 o
  -1   4  -6      243.91      255.73     10.64 o
   1  -4   6      243.91      256.42     10.30 o
   1  -4   6      243.91      231.32     10.89 o
   1  -4   6      243.91      243.51     10.27 o
   1  -4   6      243.91      253.13     10.64 o
   1  -4   6      243.91      243.54     11.41 o
  -2   4  -6      186.24      195.41      9.52 o
  -2   4  -6      186.24      206.39      9.09 o
  -2   4  -6      186.24      208.99      8.75 o
  -2   4  -6      186.24      184.64      8.65 o
  -2   4  -6      186.24      198.45      9.62 o
  -2   4  -6      186.24      200.49      8.96 o
   2  -4   6      186.24      178.81      9.34 o
   2  -4   6      186.24      188.83      8.93 o
   2  -4   6      186.24      206.60      8.25 o
   2  -4   6      186.24      196.77      9.31 o
   2  -4   6      186.24      215.60      8.28 o
  -3   4  -6       22.56       23.26      2.54 o
  -3   4  -6       22.56       21.40      2.45 o
  -3   4  -6       22.56       21.84      1.80 o
  -3   4  -6       22.56       24.44      1.89 o
  -3   4  -6       22.56       22.18      2.39 o
  -3   4  -6       22.56       25.31      2.05 o
   3  -4   6       22.56       15.76      2.20 o
   3  -4   6       22.56       20.50      2.33 o
  -4   4  -6      130.70      137.75      7.51 o
  -4   4  -6      130.70      144.14      6.67 o
  -4   4  -6      130.70      137.84      6.92 o
  -4   4  -6      130.70      149.31      7.63 o
  -4   4  -6      130.70      139.64      6.58 o
   4  -4   6      130.70      138.24      7.16 o
   4  -4   6      130.70      138.52      7.13 o
  -5   4  -6       13.10       12.16      1.61 o
  -5   4  -6       13.10       12.19      1.64 o
  -5   4  -6       13.10       15.82      2.33 o
  -5   4  -6       13.10       14.27      2.23 o
   5  -4   6       13.10       13.68      1.95 o
   5  -4   6       13.10       13.21      2.14 o
  -6   4  -6        5.98        4.84      1.55 o
  -6   4  -6        5.98        6.30      1.30 o
   6  -4   6        5.98        6.54      1.55 o
  -7   4  -6        4.62        7.16      1.89 o
   7  -4   6        4.62        5.02      1.49 o
   7   3  -6        0.78        0.68      0.96 o
  -7  -3   6        0.78        1.58      0.99 o
  -7  -3   6        0.78        0.28      1.27 o
   6   3  -6        9.71        8.65      1.61 o
  -6  -3   6        9.71        9.65      1.52 o
  -6  -3   6        9.71        6.61      1.86 o
   5   3  -6        0.51        0.22      0.71 o
  -5  -3   6        0.51       -0.25      0.84 o
  -5  -3   6        0.51        0.53      0.65 o
  -5  -3   6        0.51        0.62      0.90 o
  -5  -3   6        0.51        0.37      0.84 o
   4   3  -6        3.70        0.81      0.81 o
  -4  -3   6        3.70        0.96      0.90 o
  -4  -3   6        3.70        1.99      0.74 o
  -4  -3   6        3.70        1.30      0.96 o
  -4  -3   6        3.70        1.89      0.99 o
   3   3  -6       18.33       22.08      1.95 o
   3   3  -6       18.33       23.26      1.95 o
   3   3  -6       18.33       20.78      1.43 o
  -3  -3   6       18.33       19.57      2.23 o
  -3  -3   6       18.33       25.77      2.17 o
  -3  -3   6       18.33       22.80      1.33 o
  -3  -3   6       18.33       22.58      2.08 o
  -3  -3   6       18.33       20.78      1.83 o
   2   3  -6      420.71      448.91     17.93 o
   2   3  -6      420.71      442.21     19.29 o
   2   3  -6      420.71      439.10     18.24 o
  -2  -3   6      420.71      455.11     17.49 o
  -2  -3   6      420.71      445.99     19.54 o
  -2  -3   6      420.71      432.93     18.42 o
  -2  -3   6      420.71      458.96     18.14 o
   1   3  -6     1008.68     1030.75     42.46 o
   1   3  -6     1008.68     1055.22     39.98 o
   1   3  -6     1008.68     1018.37     40.01 o
  -1  -3   6     1008.68      996.41     40.17 o
  -1  -3   6     1008.68     1030.22     39.14 o
  -1  -3   6     1008.68     1016.67     42.62 o
  -1  -3   6     1008.68     1000.66     39.95 o
  -1  -3   6     1008.68     1004.23     39.98 o
  -1  -3   6     1008.68     1015.86     42.52 o
   0   3  -6     1914.22     1976.42     77.85 o
   0   3  -6     1914.22     2027.91     78.04 o
   0   3  -6     1914.22     1994.07     78.04 o
   0   3  -6     1914.22     1906.26     82.69 o
   0   3  -6     1914.22     1992.52     82.69 o
   0  -3   6     1914.22     1978.59     76.58 o
   0  -3   6     1914.22     2095.22     82.72 o
   0  -3   6     1914.22     2147.66     82.88 o
   0  -3   6     1914.22     1960.20     77.98 o
   0  -3   6     1914.22     2020.71     78.10 o
   0  -3   6     1914.22     2056.79     78.10 o
  -1   3  -6      166.49      158.50      8.10 o
  -1   3  -6      166.49      179.31      7.44 o
  -1   3  -6      166.49      160.42      7.57 o
  -1   3  -6      166.49      161.13      8.10 o
   1  -3   6      166.49      168.55      7.54 o
   1  -3   6      166.49      165.41      7.20 o
   1  -3   6      166.49      178.32      7.91 o
   1  -3   6      166.49      165.63      7.23 o
   1  -3   6      166.49      174.81      8.10 o
  -2   3  -6      395.72      382.78     17.90 o
  -2   3  -6      395.72      406.54     17.90 o
  -2   3  -6      395.72      426.26     16.81 o
  -2   3  -6      395.72      396.83     16.50 o
  -2   3  -6      395.72      409.33     16.53 o
   2  -3   6      395.72      429.92     17.71 o
   2  -3   6      395.72      398.44     16.59 o
   2  -3   6      395.72      405.89     16.19 o
   2  -3   6      395.72      396.39     17.00 o
   2  -3   6      395.72      393.79     16.10 o
  -3   3  -6       51.17       61.63      3.75 o
  -3   3  -6       51.17       47.61      3.07 o
  -3   3  -6       51.17       48.45      3.01 o
  -3   3  -6       51.17       57.07      3.63 o
  -3   3  -6       51.17       49.07      3.29 o
   3  -3   6       51.17       58.75      3.50 o
   3  -3   6       51.17       53.38      3.50 o
  -4   3  -6       21.78       22.95      1.92 o
  -4   3  -6       21.78       16.66      2.30 o
  -4   3  -6       21.78       20.84      2.20 o
  -4   3  -6       21.78       20.94      1.77 o
   4  -3   6       21.78       21.46      2.36 o
   4  -3   6       21.78       20.60      2.30 o
  -5   3  -6        0.67        0.28      0.74 o
  -5   3  -6        0.67        0.43      0.90 o
  -5   3  -6        0.67        0.40      0.84 o
  -5   3  -6        0.67        3.63      0.96 o
  -5   3  -6        0.67        1.21      0.68 o
   5  -3   6        0.67        1.46      1.05 o
   5  -3   6        0.67        1.27      0.93 o
  -6   3  -6        2.31        2.08      0.93 o
  -6   3  -6        2.31        2.48      1.24 o
   6  -3   6        2.31        1.86      1.09 o
   6  -3   6        2.31       -0.09      0.93 o
  -7   3  -6        0.58        2.20      1.30 o
  -7   3  -6        0.58        1.27      1.09 o
   7  -3   6        0.58        0.43      0.99 o
   8   2  -6        0.02       -0.37      0.74 o
  -8  -2   6        0.02        0.47      1.30 o
   7   2  -6        0.64        1.30      0.87 o
  -7  -2   6        0.64       -0.16      0.65 o
  -7  -2   6        0.64        0.62      1.15 o
   6   2  -6       83.96       91.59      4.75 o
  -6  -2   6       83.96       91.19      5.33 o
  -6  -2   6       83.96       81.95      4.50 o
  -6  -2   6       83.96       91.16      5.49 o
   5   2  -6        1.86        1.74      0.87 o
  -5  -2   6        1.86        2.76      0.96 o
  -5  -2   6        1.86        0.90      0.81 o
  -5  -2   6        1.86        1.61      0.62 o
  -5  -2   6        1.86        0.84      0.81 o
   4   2  -6       39.55       47.33      2.95 o
  -4  -2   6       39.55       47.86      3.07 o
  -4  -2   6       39.55       49.44      3.19 o
  -4  -2   6       39.55       49.01      2.73 o
  -4  -2   6       39.55       48.48      3.29 o
   3   2  -6      220.58      206.48      9.15 o
  -3  -2   6      220.58      213.30      9.31 o
  -3  -2   6      220.58      211.22      8.96 o
  -3  -2   6      220.58      211.22      9.80 o
  -3  -2   6      220.58      217.30      9.93 o
   2   2  -6      731.14      793.29     33.44 o
   2   2  -6      731.14      785.53     31.33 o
   2   2  -6      731.14      820.95     31.64 o
  -2  -2   6      731.14      800.64     33.72 o
  -2  -2   6      731.14      793.60     31.61 o
  -2  -2   6      731.14      804.33     31.79 o
  -2  -2   6      731.14      823.81     33.68 o
   1   2  -6       59.41       64.92      3.13 o
   1   2  -6       59.41       67.21      3.47 o
  -1  -2   6       59.41       65.20      3.75 o
  -1  -2   6       59.41       63.06      3.23 o
  -1  -2   6       59.41       59.96      3.47 o
  -1  -2   6       59.41       62.75      3.63 o
   0   2  -6     1131.91     1069.65     44.48 o
   0   2  -6     1131.91     1225.44     47.33 o
   0   2  -6     1131.91     1140.30     47.21 o
   0   2  -6     1131.91     1167.22     44.48 o
   0   2  -6     1131.91     1173.55     44.45 o
   0  -2   6     1131.91     1137.51     47.21 o
   0  -2   6     1131.91     1113.07     44.63 o
   0  -2   6     1131.91     1124.39     44.42 o
   0  -2   6     1131.91     1090.46     44.39 o
   0  -2   6     1131.91     1149.70     47.30 o
  -1   2  -6      195.13      192.68      8.19 o
  -1   2  -6      195.13      197.33      8.41 o
  -1   2  -6      195.13      190.57      9.03 o
  -1   2  -6      195.13      199.97      8.25 o
  -1   2  -6      195.13      192.43      8.99 o
   1  -2   6      195.13      181.82      8.59 o
   1  -2   6      195.13      201.58      8.31 o
   1  -2   6      195.13      197.11      8.10 o
   1  -2   6      195.13      162.56      8.06 o
  -2   2  -6       12.26        6.36      1.05 o
  -2   2  -6       12.26        8.19      1.33 o
  -2   2  -6       12.26        7.82      1.33 o
  -2   2  -6       12.26       13.00      1.43 o
  -2   2  -6       12.26        8.78      1.36 o
   2  -2   6       12.26        8.13      0.96 o
   2  -2   6       12.26       11.60      1.46 o
   2  -2   6       12.26       14.39      1.64 o
   2  -2   6       12.26        9.46      0.99 o
   2  -2   6       12.26        7.57      1.36 o
  -3   2  -6        0.17       -0.03      0.71 o
  -3   2  -6        0.17        0.00      0.56 o
  -3   2  -6        0.17       -0.22      0.43 o
  -3   2  -6        0.17        0.12      0.65 o
  -3   2  -6        0.17        0.71      0.74 o
   3  -2   6        0.17        0.00      0.53 o
   3  -2   6        0.17       -0.14      0.28 o
   3  -2   6        0.17        0.62      0.59 o
   3  -2   6        0.17       -0.12      0.25 o
   3  -2   6        0.17        0.56      0.74 o
  -4   2  -6      270.59      306.29     14.05 o
  -4   2  -6      270.59      288.49     13.74 o
  -4   2  -6      270.59      291.68     12.97 o
  -4   2  -6      270.59      296.80     12.72 o
  -4   2  -6      270.59      313.24     12.78 o
   4  -2   6      270.59      282.78     13.06 o
   4  -2   6      270.59      308.40     12.93 o
  -5   2  -6       10.54        8.06      1.55 o
  -5   2  -6       10.54       11.45      1.58 o
  -5   2  -6       10.54        6.42      1.67 o
  -5   2  -6       10.54        9.06      1.43 o
  -5   2  -6       10.54        7.01      1.55 o
   5  -2   6       10.54        8.13      1.64 o
   5  -2   6       10.54        6.92      1.61 o
  -6   2  -6        1.66        1.21      1.18 o
   6  -2   6        1.66        3.75      1.33 o
   6  -2   6        1.66        2.23      1.15 o
  -7   2  -6        1.11        0.53      1.21 o
  -7   2  -6        1.11       -0.42      0.84 o
   7  -2   6        1.11        0.03      1.05 o
   7  -2   6        1.11        0.12      1.12 o
   8   1  -6        0.40       -0.29      0.59 o
  -8  -1   6        0.40        0.74      1.05 o
   7   1  -6        1.20        0.74      0.59 o
  -7  -1   6        1.20        1.12      0.99 o
  -7  -1   6        1.20        0.00      0.81 o
  -7  -1   6        1.20        0.59      0.59 o
   6   1  -6        8.02        4.65      0.96 o
  -6  -1   6        8.02        4.59      0.68 o
  -6  -1   6        8.02        4.40      1.12 o
  -6  -1   6        8.02        5.33      0.81 o
  -6  -1   6        8.02        5.77      1.21 o
   5   1  -6       14.91       13.86      1.46 o
   5   1  -6       14.91       12.65      1.46 o
  -5  -1   6       14.91       13.00      1.05 o
  -5  -1   6       14.91       11.23      1.46 o
  -5  -1   6       14.91       12.10      1.61 o
  -5  -1   6       14.91       12.97      1.52 o
  -5  -1   6       14.91       14.36      1.15 o
   4   1  -6       28.06       32.60      2.11 o
   4   1  -6       28.06       28.50      1.99 o
  -4  -1   6       28.06       27.33      2.20 o
  -4  -1   6       28.06       32.23      2.26 o
  -4  -1   6       28.06       31.30      2.11 o
  -4  -1   6       28.06       30.06      1.77 o
   3   1  -6      113.28       74.87      4.19 o
   3   1  -6      113.28       89.95      4.28 o
  -3  -1   6      113.28       86.94      4.03 o
  -3  -1   6      113.28       95.66      4.59 o
  -3  -1   6      113.28       94.07      4.34 o
  -3  -1   6      113.28       89.79      4.68 o
   2   1  -6      211.45      203.35      8.96 o
   2   1  -6      211.45      214.61      9.06 o
   2   1  -6      211.45      211.44      9.40 o
  -2  -1   6      211.45      216.37      9.62 o
  -2  -1   6      211.45      215.44      8.81 o
  -2  -1   6      211.45      206.60      9.52 o
  -2  -1   6      211.45      217.99      9.15 o
   1   1  -6      260.45      269.69     11.76 o
   1   1  -6      260.45      255.89     11.14 o
  -1  -1   6      260.45      276.76     11.35 o
  -1  -1   6      260.45      272.67     11.01 o
  -1  -1   6      260.45      265.26     12.00 o
  -1  -1   6      260.45      262.31     11.04 o
  -1  -1   6      260.45      278.41     11.97 o
   0   1  -6      650.87      651.79     26.80 o
   0   1  -6      650.87      582.12     25.28 o
   0   1  -6      650.87      633.86     26.80 o
   0   1  -6      650.87      585.78     25.03 o
   0  -1   6      650.87      665.22     25.50 o
   0  -1   6      650.87      604.33     26.83 o
   0  -1   6      650.87      629.18     25.12 o
   0  -1   6      650.87      697.97     26.98 o
   0  -1   6      650.87      668.54     25.15 o
  -1   1  -6      293.92      275.74     11.54 o
  -1   1  -6      293.92      283.65     11.32 o
  -1   1  -6      293.92      280.92     12.19 o
  -1   1  -6      293.92      273.72     12.16 o
   1  -1   6      293.92      260.70     11.14 o
   1  -1   6      293.92      233.22     12.16 o
   1  -1   6      293.92      268.45     12.16 o
   1  -1   6      293.92      286.66     11.69 o
   1  -1   6      293.92      266.53     11.14 o
  -2   1  -6        2.93        1.80      0.78 o
  -2   1  -6        2.93        1.09      0.59 o
  -2   1  -6        2.93        2.05      0.78 o
  -2   1  -6        2.93        1.58      0.81 o
   2  -1   6        2.93        2.67      0.87 o
   2  -1   6        2.93        2.30      0.59 o
   2  -1   6        2.93        2.23      0.93 o
   2  -1   6        2.93        1.40      0.53 o
  -3   1  -6       42.44       50.00      2.92 o
  -3   1  -6       42.44       48.08      3.13 o
  -3   1  -6       42.44       44.32      3.19 o
  -3   1  -6       42.44       45.78      3.38 o
   3  -1   6       42.44       42.28      3.19 o
   3  -1   6       42.44       44.73      2.45 o
   3  -1   6       42.44       46.99      2.48 o
   3  -1   6       42.44       46.09      3.13 o
   3  -1   6       42.44       46.15      3.01 o
  -4   1  -6       29.16       27.11      2.20 o
  -4   1  -6       29.16       25.81      2.42 o
  -4   1  -6       29.16       25.62      2.64 o
  -4   1  -6       29.16       30.61      2.79 o
   4  -1   6       29.16       29.16      2.39 o
   4  -1   6       29.16       25.37      2.85 o
   4  -1   6       29.16       24.91      1.36 o
  -5   1  -6       28.74       32.35      3.47 o
  -5   1  -6       28.74       33.37      2.85 o
  -5   1  -6       28.74       30.58      2.54 o
   5  -1   6       28.74       26.98      3.10 o
   5  -1   6       28.74       32.16      2.61 o
  -6   1  -6        4.46        4.87      1.27 o
  -6   1  -6        4.46        3.50      1.49 o
   6  -1   6        4.46        4.37      1.49 o
   6  -1   6        4.46        5.02      1.40 o
  -7   1  -6        5.43        7.10      1.99 o
  -7   1  -6        5.43        5.49      1.61 o
   7  -1   6        5.43        7.51      1.83 o
  -8   0   6        0.33        0.78      0.93 o
  -8   0   6        0.33        1.52      0.87 o
   7   0  -6       21.19       24.57      1.55 o
  -7   0   6       21.19       26.64      1.58 o
  -7   0   6       21.19       25.03      2.30 o
  -7   0   6       21.19       22.46      2.05 o
   6   0  -6       22.91       19.08      1.36 o
  -6   0   6       22.91       19.70      1.61 o
  -6   0   6       22.91       18.36      1.05 o
  -6   0   6       22.91       17.93      1.71 o
  -6   0   6       22.91       18.95      1.99 o
   5   0  -6       21.45       25.59      1.58 o
   5   0  -6       21.45       22.55      1.52 o
  -5   0   6       21.45       20.25      1.64 o
  -5   0   6       21.45       23.94      1.77 o
  -5   0   6       21.45       22.18      1.64 o
  -5   0   6       21.45       24.29      1.89 o
   4   0  -6      243.31      258.15     10.58 o
  -4   0   6      243.31      259.80     10.67 o
  -4   0   6      243.31      269.41     11.41 o
  -4   0   6      243.31      245.68     11.23 o
   3   0  -6        4.25        6.14      0.93 o
   3   0  -6        4.25        7.23      0.93 o
  -3   0   6        4.25        6.82      0.93 o
  -3   0   6        4.25        6.39      0.93 o
  -3   0   6        4.25        4.84      0.90 o
   2   0  -6       85.88       85.08      4.00 o
   2   0  -6       85.88       83.50      3.97 o
  -2   0   6       85.88       84.92      3.66 o
  -2   0   6       85.88       86.16      4.28 o
  -2   0   6       85.88       81.57      4.16 o
  -2   0   6       85.88       73.94      4.06 o
   1   0  -6     1503.01     1657.97     67.74 o
   1   0  -6     1503.01     1663.37     64.08 o
  -1   0   6     1503.01     1653.69     67.90 o
  -1   0   6     1503.01     1610.52     64.02 o
  -1   0   6     1503.01     1656.79     67.99 o
  -1   0   6     1503.01     1692.83     64.11 o
   0   0  -6        7.46        6.36      1.02 o
   0   0  -6        7.46        6.89      0.81 o
   0   0   6        7.46        6.11      1.05 o
   0   0   6        7.46        8.06      1.24 o
   0   0   6        7.46        9.37      1.33 o
  -1   0  -6      534.31      519.38     24.75 o
  -1   0  -6      534.31      598.69     23.45 o
  -1   0  -6      534.31      584.17     23.23 o
  -1   0  -6      534.31      560.38     24.91 o
   1   0   6      534.31      614.69     23.32 o
   1   0   6      534.31      598.44     24.91 o
   1   0   6      534.31      583.39     23.51 o
   1   0   6      534.31      594.25     25.03 o
   1   0   6      534.31      590.37     23.23 o
  -2   0  -6        9.92       10.51      1.58 o
  -2   0  -6        9.92       10.33      1.61 o
  -2   0  -6        9.92       10.55      1.58 o
  -2   0  -6        9.92       11.88      1.40 o
   2   0   6        9.92        8.68      1.52 o
   2   0   6        9.92        9.96      1.46 o
   2   0   6        9.92       11.38      1.27 o
   2   0   6        9.92        9.34      1.18 o
  -3   0  -6      252.50      303.65     14.14 o
  -3   0  -6      252.50      306.85     13.28 o
  -3   0  -6      252.50      298.91     12.84 o
  -3   0  -6      252.50      301.33     13.90 o
   3   0   6      252.50      292.30     12.38 o
   3   0   6      252.50      296.43     12.44 o
   3   0   6      252.50      304.00     13.28 o
  -4   0  -6        7.34        5.80      1.43 o
  -4   0  -6        7.34        9.09      1.46 o
  -4   0  -6        7.34        9.31      1.77 o
  -4   0  -6        7.34       11.04      1.83 o
   4   0   6        7.34        9.68      1.49 o
   4   0   6        7.34       10.17      1.92 o
   4   0   6        7.34        7.13      0.93 o
  -5   0  -6        2.76        5.86      1.74 o
  -5   0  -6        2.76        2.76      1.24 o
  -5   0  -6        2.76        4.84      1.30 o
   5   0   6        2.76        2.79      1.33 o
   5   0   6        2.76        2.23      0.99 o
  -6   0  -6       14.49       15.63      2.20 o
  -6   0  -6       14.49       18.18      2.70 o
  -6   0  -6       14.49       17.56      2.82 o
   6   0   6       14.49       16.90      2.54 o
   6   0   6       14.49       15.04      2.08 o
  -7   0  -6        5.12        6.42      2.17 o
   7   0   6        5.12        3.16      1.58 o
  -8   1   6        1.95        1.21      0.74 o
  -8   1   6        1.95        0.62      0.81 o
  -7   1   6        0.21        0.59      0.59 o
  -7   1   6        0.21        0.56      0.62 o
  -6   1   6        0.23        0.50      0.43 o
  -6   1   6        0.23       -0.06      0.68 o
  -6   1   6        0.23        0.31      0.47 o
  -5   1   6       45.21       45.07      2.73 o
  -5   1   6       45.21       41.41      2.33 o
  -5   1   6       45.21       44.82      2.45 o
  -5   1   6       45.21       41.90      2.08 o
   4  -1  -6       26.26       28.38      1.52 o
   4  -1  -6       26.26       28.07      1.55 o
  -4   1   6       26.26       22.86      1.67 o
  -4   1   6       26.26       28.88      1.67 o
  -4   1   6       26.26       29.90      1.83 o
   3  -1  -6      646.39      668.97     25.15 o
  -3   1   6      646.39      577.28     25.19 o
  -3   1   6      646.39      674.83     26.80 o
  -3   1   6      646.39      648.34     26.67 o
   2  -1  -6      150.46      145.19      6.61 o
   2  -1  -6      150.46      154.15      6.58 o
  -2   1   6      150.46      137.99      6.23 o
  -2   1   6      150.46      152.04      7.01 o
  -2   1   6      150.46      158.28      6.67 o
  -2   1   6      150.46      160.20      7.07 o
   1  -1  -6     1036.90     1113.94     46.68 o
   1  -1  -6     1036.90     1144.15     43.64 o
  -1   1   6     1036.90     1114.71     46.90 o
  -1   1   6     1036.90     1172.16     46.96 o
  -1   1   6     1036.90     1115.46     44.26 o
  -1   1   6     1036.90     1142.84     44.14 o
   0  -1  -6      710.38      798.62     30.74 o
   0  -1  -6      710.38      714.35     31.08 o
   0  -1  -6      710.38      835.87     32.94 o
   0   1   6      710.38      810.34     31.26 o
   0   1   6      710.38      754.11     30.92 o
   0   1   6      710.38      766.33     33.06 o
   0   1   6      710.38      810.59     33.00 o
  -1  -1  -6       85.24      104.28      5.58 o
  -1  -1  -6       85.24      113.37      5.52 o
  -1  -1  -6       85.24      104.71      4.93 o
   1   1   6       85.24      103.32      5.71 o
   1   1   6       85.24      102.39      4.99 o
   1   1   6       85.24       95.62      5.40 o
   1   1   6       85.24      107.26      5.61 o
  -2  -1  -6      417.52      401.95     18.73 o
  -2  -1  -6      417.52      455.11     18.49 o
  -2  -1  -6      417.52      439.88     19.97 o
  -2  -1  -6      417.52      469.00     19.82 o
   2   1   6      417.52      478.62     18.39 o
   2   1   6      417.52      469.47     19.85 o
   2   1   6      417.52      429.64     18.89 o
  -3  -1  -6       17.83       17.15      2.42 o
  -3  -1  -6       17.83       15.29      1.86 o
  -3  -1  -6       17.83       18.64      2.42 o
  -3  -1  -6       17.83       18.11      2.26 o
   3   1   6       17.83       19.60      2.26 o
   3   1   6       17.83       17.31      1.71 o
   3   1   6       17.83       22.30      2.57 o
   3   1   6       17.83       18.83      1.83 o
  -4  -1  -6        2.18        4.40      1.40 o
  -4  -1  -6        2.18        1.74      1.21 o
  -4  -1  -6        2.18        2.82      1.05 o
   4   1   6        2.18        2.61      1.36 o
   4   1   6        2.18        2.95      0.78 o
  -5  -1  -6        0.86       -0.36      0.71 o
  -5  -1  -6        0.86        2.02      1.40 o
  -5  -1  -6        0.86        1.18      0.99 o
   5   1   6        0.86        1.09      0.84 o
   5   1   6        0.86        0.65      1.18 o
  -6  -1  -6        0.07       -0.28      1.18 o
  -6  -1  -6        0.07        1.46      1.21 o
   6   1   6        0.07        0.87      1.43 o
   6   1   6        0.07       -0.42      0.84 o
  -8   2   6        0.01        0.25      0.65 o
  -8   2   6        0.01        0.00      0.50 o
  -7   2   6       35.71       39.70      2.26 o
  -7   2   6       35.71       31.33      1.95 o
  -6   2   6        0.05       -0.16      0.31 o
  -6   2   6        0.05       -0.06      0.37 o
  -6   2   6        0.05        1.43      0.84 o
  -5   2   6      114.67      117.65      5.02 o
  -5   2   6      114.67      106.02      4.90 o
  -5   2   6      114.67      102.08      5.49 o
   4  -2  -6       32.79       34.65      1.67 o
   4  -2  -6       32.79       31.17      1.58 o
  -4   2   6       32.79       32.63      1.92 o
  -4   2   6       32.79       35.48      2.02 o
  -4   2   6       32.79       32.01      1.77 o
  -3   2   6        8.69        5.92      0.84 o
  -3   2   6        8.69        6.23      0.93 o
  -3   2   6        8.69        3.91      0.74 o
   2  -2  -6        0.31       -0.20      0.40 o
   2  -2  -6        0.31        0.16      0.47 o
  -2   2   6        0.31        0.12      0.43 o
  -2   2   6        0.31        0.68      0.53 o
  -2   2   6        0.31        0.53      0.56 o
  -2   2   6        0.31        0.37      0.31 o
   1  -2  -6       72.08       99.16      4.84 o
  -1   2   6       72.08       95.07      4.90 o
  -1   2   6       72.08       94.97      4.59 o
  -1   2   6       72.08       96.83      5.24 o
  -1   2   6       72.08      101.83      5.18 o
   0  -2  -6        3.56        1.80      0.50 o
   0  -2  -6        3.56        2.20      0.84 o
   0  -2  -6        3.56        1.77      0.74 o
   0   2   6        3.56        1.27      0.59 o
   0   2   6        3.56        2.98      0.93 o
   0   2   6        3.56        3.44      1.05 o
   0   2   6        3.56        2.39      0.87 o
  -1  -2  -6       12.61       15.45      1.99 o
  -1  -2  -6       12.61       12.28      1.83 o
  -1  -2  -6       12.61       15.73      1.55 o
   1   2   6       12.61       14.76      1.95 o
   1   2   6       12.61       15.07      2.08 o
   1   2   6       12.61       18.21      1.58 o
   1   2   6       12.61       16.59      2.02 o
  -2  -2  -6      113.39      117.24      6.23 o
  -2  -2  -6      113.39      120.66      6.67 o
  -2  -2  -6      113.39      115.79      5.74 o
   2   2   6      113.39      114.48      6.27 o
   2   2   6      113.39      116.16      5.71 o
   2   2   6      113.39      119.48      6.54 o
  -3  -2  -6       20.43       18.45      2.11 o
  -3  -2  -6       20.43       25.84      3.01 o
  -3  -2  -6       20.43       20.87      2.79 o
   3   2   6       20.43       24.22      2.70 o
   3   2   6       20.43       21.74      1.95 o
   3   2   6       20.43       22.21      2.73 o
  -4  -2  -6        1.00        0.28      0.78 o
  -4  -2  -6        1.00       -0.25      1.05 o
  -4  -2  -6        1.00        0.93      1.15 o
   4   2   6        1.00        1.09      0.65 o
   4   2   6        1.00        0.25      0.99 o
  -5  -2  -6       34.66       37.90      3.97 o
  -5  -2  -6       34.66       36.51      4.34 o
   5   2   6       34.66       30.09      3.66 o
   6   2   6        8.58        6.48      1.83 o
  -8   3   6        0.30       -0.06      0.25 o
  -8   3   6        0.30       -0.03      0.47 o
  -7   3   6        5.67        8.53      0.81 o
  -6   3   6        4.43        4.93      0.59 o
  -6   3   6        4.43        7.91      1.64 o
  -6   3   6        4.43        7.23      0.78 o
  -5   3   6       39.09       43.61      2.33 o
  -5   3   6       39.09       40.73      3.07 o
  -5   3   6       39.09       42.49      2.36 o
   4  -3  -6        0.59        0.81      0.37 o
   4  -3  -6        0.59        1.80      0.50 o
  -4   3   6        0.59        1.49      0.59 o
  -4   3   6        0.59        0.50      0.43 o
  -4   3   6        0.59        0.81      0.53 o
   3  -3  -6       63.31       79.90      3.72 o
  -3   3   6       63.31       71.62      3.69 o
  -3   3   6       63.31       69.97      3.16 o
  -3   3   6       63.31       75.28      4.06 o
  -3   3   6       63.31       78.75      4.06 o
   2  -3  -6       49.77       49.07      2.85 o
   2  -3  -6       49.77       42.28      2.73 o
  -2   3   6       49.77       47.83      3.01 o
  -2   3   6       49.77       45.38      3.04 o
  -2   3   6       49.77       44.73      2.45 o
  -2   3   6       49.77       45.41      2.79 o
   1  -3  -6       74.54       63.58      3.75 o
  -1   3   6       74.54       63.24      3.41 o
  -1   3   6       74.54       67.00      3.94 o
  -1   3   6       74.54       66.75      3.85 o
  -1   3   6       74.54       62.13      4.03 o
   0  -3  -6       24.52       26.71      2.33 o
   0  -3  -6       24.52       27.05      2.36 o
   0  -3  -6       24.52       24.88      1.71 o
   0   3   6       24.52       30.86      2.20 o
   0   3   6       24.52       28.35      2.54 o
   0   3   6       24.52       24.60      2.36 o
   0   3   6       24.52       28.94      2.42 o
  -1  -3  -6        4.29        4.13      1.24 o
  -1  -3  -6        4.29        2.82      0.93 o
  -1  -3  -6        4.29        3.75      0.90 o
   1   3   6        4.29        6.70      1.61 o
   1   3   6        4.29        2.85      0.90 o
   1   3   6        4.29        4.65      1.30 o
   1   3   6        4.29        3.35      1.18 o
  -2  -3  -6       22.03       25.65      2.95 o
  -2  -3  -6       22.03       24.69      2.85 o
  -2  -3  -6       22.03       16.69      1.95 o
   2   3   6       22.03       22.49      2.70 o
   2   3   6       22.03       25.50      2.17 o
   2   3   6       22.03       21.12      2.64 o
  -3  -3  -6       26.80       21.43      2.85 o
  -3  -3  -6       26.80       25.22      2.57 o
  -3  -3  -6       26.80       25.06      3.29 o
   3   3   6       26.80       23.42      3.04 o
   3   3   6       26.80       24.04      2.42 o
  -4  -3  -6        5.22        7.88      2.08 o
   4   3   6        5.22        4.75      1.77 o
  -5  -3  -6       23.77       23.32      3.47 o
   5   3   6       23.77       20.84      3.23 o
  -7   4   6        3.07        3.16      0.50 o
  -7   4   6        3.07        6.08      0.68 o
  -6   4   6        9.73        7.26      0.96 o
  -6   4   6        9.73        7.01      0.90 o
  -5   4   6       68.35       78.60      4.22 o
  -5   4   6       68.35       83.68      4.19 o
   4  -4  -6        1.16        4.59      0.81 o
   4  -4  -6        1.16        4.13      0.78 o
  -4   4   6        1.16        4.22      1.02 o
  -4   4   6        1.16        2.76      0.84 o
   3  -4  -6        0.23        0.84      0.65 o
   3  -4  -6        0.23        0.37      0.65 o
  -3   4   6        0.23        0.28      0.56 o
  -3   4   6        0.23        0.09      0.56 o
  -3   4   6        0.23        0.25      0.68 o
   2  -4  -6      132.99      124.53      6.23 o
  -2   4   6      132.99      133.09      6.70 o
  -2   4   6      132.99      127.63      5.96 o
  -2   4   6      132.99      133.87      6.89 o
  -2   4   6      132.99      127.70      6.27 o
   1  -4  -6       22.44       24.97      2.64 o
  -1   4   6       22.44       34.49      2.36 o
  -1   4   6       22.44       29.93      2.64 o
  -1   4   6       22.44       25.99      2.64 o
  -1   4   6       22.44       29.12      2.73 o
   0  -4  -6      397.78      382.87     16.63 o
   0  -4  -6      397.78      365.91     15.57 o
   0   4   6      397.78      402.32     16.72 o
   0   4   6      397.78      388.27     16.25 o
   0   4   6      397.78      390.84     17.96 o
   0   4   6      397.78      394.04     17.59 o
  -1  -4  -6      648.68      621.17     26.24 o
  -1  -4  -6      648.68      622.26     25.46 o
   1   4   6      648.68      659.39     25.93 o
   1   4   6      648.68      624.12     26.33 o
   1   4   6      648.68      632.43     27.88 o
  -2  -4  -6      643.07      746.67     29.93 o
  -2  -4  -6      643.07      689.10     29.00 o
   2   4   6      643.07      679.58     31.39 o
   2   4   6      643.07      721.33     29.87 o
   2   4   6      643.07      747.19     29.28 o
  -3  -4  -6      125.65      144.14      8.03 o
   3   4   6      125.65      138.55      7.88 o
   3   4   6      125.65      130.95      6.92 o
  -4  -4  -6       52.38       54.90      4.62 o
   4   4   6       52.38       42.90      4.56 o
  -5  -4  -6        4.61        5.15      2.08 o
   5   4   6        4.61        5.12      2.08 o
  -7   5   6        0.01        0.00      0.50 o
  -7   5   6        0.01        0.56      0.53 o
  -6   5   6       68.86       68.58      4.00 o
  -6   5   6       68.86       75.93      3.94 o
  -5   5   6        3.90        3.19      1.05 o
  -5   5   6        3.90        2.61      0.96 o
   4  -5  -6      100.97      103.01      4.93 o
  -4   5   6      100.97      100.90      5.61 o
  -4   5   6      100.97      101.02      5.77 o
  -4   5   6      100.97      108.16      4.78 o
   3  -5  -6      277.15      290.94     12.44 o
  -3   5   6      277.15      280.39     13.24 o
  -3   5   6      277.15      297.39     13.65 o
  -3   5   6      277.15      285.60     12.10 o
   2  -5  -6      127.10      118.61      6.08 o
  -2   5   6      127.10      100.12      6.30 o
  -2   5   6      127.10      117.62      5.86 o
  -2   5   6      127.10      125.62      6.11 o
  -2   5   6      127.10      123.88      6.82 o
   1  -5  -6      440.58      364.70     16.63 o
  -1   5   6      440.58      402.38     16.50 o
  -1   5   6      440.58      375.21     16.72 o
  -1   5   6      440.58      409.98     17.87 o
   0  -5  -6        8.31        7.35      1.74 o
   0   5   6        8.31       10.86      2.02 o
   0   5   6        8.31        8.53      1.86 o
  -1  -5  -6      414.72      416.83     17.40 o
  -1  -5  -6      414.72      422.48     18.52 o
   1   5   6      414.72      426.23     18.58 o
   1   5   6      414.72      413.61     19.48 o
  -2  -5  -6        8.72        8.50      2.11 o
   2   5   6        8.72       11.23      2.48 o
  -3  -5  -6       23.40       26.64      3.63 o
   3   5   6       23.40       23.88      3.50 o
  -4  -5  -6        2.70        1.12      1.58 o
   4   5   6        2.70        2.02      1.55 o
  -6   6   6        1.12       -0.09      0.78 o
  -6   6   6        1.12        0.84      0.96 o
  -5   6   6       41.27       44.07      3.26 o
  -5   6   6       41.27       43.61      2.51 o
  -5   6   6       41.27       43.18      3.29 o
   4  -6  -6       10.75        8.93      1.43 o
  -4   6   6       10.75       11.94      2.02 o
  -4   6   6       10.75        8.56      1.27 o
  -4   6   6       10.75        6.89      1.55 o
   3  -6  -6       62.62       59.68      3.88 o
  -3   6   6       62.62       59.24      3.60 o
  -3   6   6       62.62       62.81      4.25 o
  -3   6   6       62.62       56.20      4.34 o
   2  -6  -6        2.04        5.86      1.58 o
  -2   6   6        2.04        5.65      1.55 o
   1  -6  -6        9.48       10.67      2.05 o
  -1   6   6        9.48        6.08      1.71 o
  -1   6   6        9.48        7.60      1.80 o
   0  -6  -6        2.55        3.69      1.52 o
   0   6   6        2.55        2.95      1.43 o
   0   6   6        2.55        3.66      1.61 o
  -1  -6  -6       97.88      109.30      6.76 o
   1   6   6       97.88      110.36      6.79 o
  -2  -6  -6        1.01        0.84      1.43 o
   2   6   6        1.01        0.78      1.43 o
  -3  -6  -6       22.07       31.05      4.06 o
   3   6   6       22.07       19.42      3.41 o
   4  -7  -6        1.04        2.30      0.99 o
  -4   7   6        1.04        1.18      1.24 o
   3  -7  -6        1.16        2.88      1.27 o
  -3   7   6        1.16        4.90      1.58 o
   2  -7  -6        6.19       10.20      2.05 o
  -2   7   6        6.19        3.32      1.43 o
   1  -7  -6        0.34       -0.54      1.09 o
  -1   7   6        0.34        0.87      1.21 o
   0  -7  -6       37.94       40.73      4.40 o
   0   7   6       37.94       41.41      4.75 o
   0   7   6       37.94       36.51      4.06 o
  -1  -7  -6       12.32        8.59      2.39 o
   1   7   6       12.32       11.17      2.45 o
   1   9  -7        0.01       -0.56      1.21 o
  -1  -9   7        0.01       -0.74      1.49 o
   0   9  -7        0.01        1.15      1.40 o
   0  -9   7        0.01        1.15      1.55 o
  -1   9  -7        1.21        0.62      1.40 o
   1  -9   7        1.21       -0.65      1.30 o
  -2   9  -7        0.03       -0.53      1.05 o
   2  -9   7        0.03        0.68      1.40 o
   3   8  -7       15.16       16.04      2.85 o
  -3  -8   7       15.16       19.88      3.38 o
   2   8  -7       13.81       12.65      2.51 o
  -2  -8   7       13.81       10.58      2.54 o
   1   8  -7       15.41       16.81      2.70 o
  -1  -8   7       15.41       15.11      2.79 o
   0   8  -7        1.11        4.31      1.61 o
   0  -8   7        1.11        4.34      1.43 o
   0  -8   7        1.11        4.53      1.71 o
  -1   8  -7       68.49       67.99      4.84 o
  -1   8  -7       68.49       81.95      5.65 o
   1  -8   7       68.49       65.57      5.09 o
  -2   8  -7       16.58       18.27      2.85 o
  -2   8  -7       16.58       19.66      2.70 o
  -3   8  -7       17.43       15.88      2.73 o
   3  -8   7       17.43       15.76      2.79 o
  -4   8  -7        0.08        1.80      1.27 o
   4  -8   7        0.08       -0.53      1.05 o
   4   7  -7       20.49       16.75      2.73 o
  -4  -7   7       20.49       20.19      3.32 o
   3   7  -7      156.93      142.99      7.82 o
  -3  -7   7      156.93      133.78      7.91 o
   2   7  -7       66.61       75.12      5.12 o
  -2  -7   7       66.61       69.66      5.24 o
   1   7  -7       89.92       84.64      5.27 o
   1   7  -7       89.92       69.26      4.44 o
  -1  -7   7       89.92       84.18      4.68 o
  -1  -7   7       89.92       83.34      5.58 o
   0   7  -7       10.81        7.48      1.71 o
   0   7  -7       10.81       10.05      2.14 o
   0   7  -7       10.81        8.25      1.71 o
   0  -7   7       10.81        8.28      1.64 o
   0  -7   7       10.81        8.93      1.43 o
   0  -7   7       10.81       10.98      2.23 o
  -1   7  -7       28.01       27.08      3.19 o
  -1   7  -7       28.01       28.04      3.04 o
   1  -7   7       28.01       23.73      2.73 o
   1  -7   7       28.01       25.81      3.07 o
   1  -7   7       28.01       22.58      1.92 o
  -2   7  -7       22.56       24.88      2.79 o
  -2   7  -7       22.56       28.63      2.82 o
  -2   7  -7       22.56       23.14      3.04 o
   2  -7   7       22.56       21.25      2.88 o
   2  -7   7       22.56       22.11      2.82 o
  -3   7  -7       13.13       16.31      2.23 o
  -3   7  -7       13.13       10.79      1.83 o
  -3   7  -7       13.13       13.15      2.36 o
   3  -7   7       13.13       16.28      2.48 o
  -4   7  -7        2.39        3.19      1.15 o
  -4   7  -7        2.39        2.30      1.46 o
   4  -7   7        2.39        3.19      1.46 o
  -5   7  -7       11.32       14.36      2.61 o
  -5   7  -7       11.32       13.40      2.08 o
   5  -7   7       11.32       12.90      2.33 o
   5   6  -7       46.93       51.15      4.16 o
  -5  -6   7       46.93       53.44      4.56 o
   4   6  -7       41.62       38.71      3.94 o
  -4  -6   7       41.62       36.44      4.09 o
   3   6  -7      264.38      299.68     13.59 o
  -3  -6   7      264.38      294.91     13.90 o
   2   6  -7       58.43       52.14      3.41 o
   2   6  -7       58.43       46.80      3.69 o
  -2  -6   7       58.43       55.68      3.32 o
  -2  -6   7       58.43       58.31      3.57 o
  -2  -6   7       58.43       51.18      4.09 o
  -2  -6   7       58.43       56.76      3.63 o
   1   6  -7       27.77       28.72      2.39 o
   1   6  -7       27.77       26.24      3.01 o
   1   6  -7       27.77       28.81      2.33 o
   1   6  -7       27.77       30.46      3.10 o
  -1  -6   7       27.77       32.23      2.48 o
  -1  -6   7       27.77       25.15      2.30 o
  -1  -6   7       27.77       27.88      2.33 o
  -1  -6   7       27.77       29.47      3.23 o
   0   6  -7        5.32        7.63      1.43 o
   0   6  -7        5.32        4.68      1.12 o
   0   6  -7        5.32        8.78      1.71 o
   0   6  -7        5.32        6.76      1.52 o
   0  -6   7        5.32        8.65      1.30 o
   0  -6   7        5.32        7.85      1.21 o
   0  -6   7        5.32        6.61      1.40 o
   0  -6   7        5.32        8.47      1.83 o
  -1   6  -7       19.66       17.68      1.95 o
  -1   6  -7       19.66       18.58      2.30 o
  -1   6  -7       19.66       18.30      2.08 o
  -1   6  -7       19.66       17.37      2.20 o
  -1   6  -7       19.66       17.80      2.48 o
   1  -6   7       19.66       14.08      2.20 o
   1  -6   7       19.66       19.08      1.55 o
   1  -6   7       19.66       15.94      2.17 o
  -2   6  -7       86.57       84.74      4.65 o
  -2   6  -7       86.57       83.90      4.65 o
  -2   6  -7       86.57       78.10      4.84 o
  -2   6  -7       86.57       87.47      5.43 o
   2  -6   7       86.57       79.65      5.18 o
   2  -6   7       86.57       75.65      4.93 o
  -3   6  -7        1.12        2.48      0.99 o
  -3   6  -7        1.12        2.95      1.12 o
  -3   6  -7        1.12        3.19      1.27 o
   3  -6   7        1.12        2.39      1.30 o
   3  -6   7        1.12        3.32      1.33 o
  -4   6  -7        0.02       -0.19      0.74 o
  -4   6  -7        0.02       -0.42      0.84 o
   4  -6   7        0.02        0.78      1.02 o
  -5   6  -7        0.00        0.09      0.74 o
  -5   6  -7        0.00        0.19      0.96 o
   5  -6   7        0.00        0.53      1.12 o
  -6   6  -7        0.00       -0.50      0.99 o
  -6   6  -7        0.00        0.99      0.99 o
   6  -6   7        0.00       -0.43      0.87 o
   6   5  -7        2.47        4.06      1.43 o
  -6  -5   7        2.47        1.89      1.46 o
   5   5  -7        9.40       13.46      2.20 o
  -5  -5   7        9.40       15.07      2.82 o
  -5  -5   7        9.40       15.48      2.57 o
   4   5  -7        9.92       14.45      2.17 o
  -4  -5   7        9.92       14.86      2.51 o
  -4  -5   7        9.92       17.06      2.45 o
  -4  -5   7        9.92       16.50      2.08 o
   3   5  -7        8.12        7.23      1.64 o
   3   5  -7        8.12        8.59      1.30 o
  -3  -5   7        8.12       11.29      1.67 o
  -3  -5   7        8.12        8.75      1.86 o
  -3  -5   7        8.12        8.44      1.12 o
  -3  -5   7        8.12        8.68      1.80 o
   2   5  -7       13.06       14.89      2.05 o
   2   5  -7       13.06       16.31      2.20 o
   2   5  -7       13.06       17.06      1.77 o
  -2  -5   7       13.06       20.10      2.08 o
  -2  -5   7       13.06       16.44      2.30 o
  -2  -5   7       13.06       14.30      1.58 o
  -2  -5   7       13.06       17.46      1.89 o
  -2  -5   7       13.06       17.77      2.39 o
   1   5  -7       32.24       30.89      2.73 o
   1   5  -7       32.24       31.26      2.33 o
   1   5  -7       32.24       37.22      2.70 o
  -1  -5   7       32.24       28.35      2.70 o
  -1  -5   7       32.24       26.49      2.23 o
  -1  -5   7       32.24       34.06      2.39 o
  -1  -5   7       32.24       42.90      3.13 o
  -1  -5   7       32.24       30.43      2.33 o
   0   5  -7       70.62       83.75      4.31 o
   0   5  -7       70.62       87.28      4.40 o
   0   5  -7       70.62       76.52      4.81 o
   0   5  -7       70.62       83.37      4.59 o
   0   5  -7       70.62       67.59      4.84 o
   0  -5   7       70.62       81.17      4.75 o
   0  -5   7       70.62       78.50      4.13 o
   0  -5   7       70.62       87.75      4.44 o
   0  -5   7       70.62       64.39      4.62 o
   0  -5   7       70.62       81.42      4.16 o
  -1   5  -7       24.81       25.71      2.76 o
  -1   5  -7       24.81       22.70      2.33 o
  -1   5  -7       24.81       20.50      1.86 o
  -1   5  -7       24.81       18.39      2.20 o
  -1   5  -7       24.81       21.43      2.54 o
  -1   5  -7       24.81       22.02      1.86 o
   1  -5   7       24.81       23.26      2.48 o
   1  -5   7       24.81       22.64      1.71 o
   1  -5   7       24.81       20.32      2.48 o
   1  -5   7       24.81       23.54      1.74 o
  -2   5  -7        0.01       -0.22      0.62 o
  -2   5  -7        0.01       -0.25      0.50 o
  -2   5  -7        0.01       -0.31      0.62 o
  -2   5  -7        0.01       -0.33      0.65 o
  -2   5  -7        0.01        2.88      0.84 o
  -2   5  -7        0.01        0.16      0.65 o
   2  -5   7        0.01        0.00      0.34 o
   2  -5   7        0.01        1.77      0.90 o
   2  -5   7        0.01        0.31      0.84 o
  -3   5  -7        2.74        4.31      0.99 o
  -3   5  -7        2.74        2.23      1.15 o
  -3   5  -7        2.74        1.99      0.93 o
  -3   5  -7        2.74        1.83      0.78 o
  -3   5  -7        2.74        3.10      1.24 o
   3  -5   7        2.74        2.20      1.02 o
   3  -5   7        2.74        3.47      1.30 o
  -4   5  -7       41.89       40.38      3.38 o
  -4   5  -7       41.89       37.84      2.98 o
  -4   5  -7       41.89       39.61      2.88 o
  -4   5  -7       41.89       42.68      2.88 o
   4  -5   7       41.89       31.30      3.35 o
   4  -5   7       41.89       44.85      3.38 o
  -5   5  -7       21.12       21.56      2.85 o
  -5   5  -7       21.12       23.67      2.51 o
   5  -5   7       21.12       27.36      3.01 o
  -6   5  -7        0.14        0.00      0.81 o
  -6   5  -7        0.14        1.15      1.21 o
   6  -5   7        0.14       -0.37      0.96 o
   7   4  -7        0.02       -0.40      0.93 o
  -7  -4   7        0.02        3.07      1.58 o
   6   4  -7        9.14       11.48      1.99 o
  -6  -4   7        9.14       16.16      2.79 o
  -6  -4   7        9.14        8.81      1.67 o
   5   4  -7       15.83       15.60      2.17 o
  -5  -4   7       15.83       16.31      2.02 o
  -5  -4   7       15.83       18.24      2.42 o
  -5  -4   7       15.83       16.10      2.57 o
   4   4  -7       60.20       71.71      4.56 o
  -4  -4   7       60.20       88.40      4.53 o
  -4  -4   7       60.20       79.50      5.12 o
  -4  -4   7       60.20       70.35      4.65 o
   3   4  -7        9.63        9.86      1.61 o
   3   4  -7        9.63        9.74      1.61 o
   3   4  -7        9.63        7.85      1.09 o
  -3  -4   7        9.63        9.89      1.05 o
  -3  -4   7        9.63        7.63      1.58 o
  -3  -4   7        9.63       10.33      1.77 o
  -3  -4   7        9.63        8.78      1.67 o
  -3  -4   7        9.63        8.16      1.30 o
   2   4  -7      270.65      288.36     12.47 o
   2   4  -7      270.65      304.43     12.87 o
  -2  -4   7      270.65      311.47     12.13 o
  -2  -4   7      270.65      260.98     12.56 o
  -2  -4   7      270.65      299.65     13.93 o
  -2  -4   7      270.65      311.44     13.18 o
  -2  -4   7      270.65      291.03     13.74 o
  -2  -4   7      270.65      305.86     12.69 o
   1   4  -7        0.18        0.81      0.71 o
   1   4  -7        0.18       -0.31      0.62 o
   1   4  -7        0.18        1.21      0.62 o
  -1  -4   7        0.18        0.03      0.62 o
  -1  -4   7        0.18        1.02      0.59 o
  -1  -4   7        0.18        0.19      0.47 o
  -1  -4   7        0.18        0.03      0.65 o
  -1  -4   7        0.18        3.29      1.15 o
  -1  -4   7        0.18        0.47      0.53 o
   0   4  -7       26.80       28.85      2.05 o
   0   4  -7       26.80       27.02      2.17 o
   0   4  -7       26.80       25.46      2.33 o
   0   4  -7       26.80       26.40      1.99 o
   0   4  -7       26.80       24.88      2.42 o
   0  -4   7       26.80       27.05      1.92 o
   0  -4   7       26.80       27.11      2.11 o
   0  -4   7       26.80       26.83      2.33 o
   0  -4   7       26.80       26.58      1.92 o
   0  -4   7       26.80       27.51      2.39 o
  -1   4  -7        3.66        4.99      1.05 o
  -1   4  -7        3.66        3.85      0.87 o
  -1   4  -7        3.66        3.63      1.09 o
  -1   4  -7        3.66        4.99      1.21 o
  -1   4  -7        3.66        4.25      1.12 o
   1  -4   7        3.66        4.44      0.81 o
   1  -4   7        3.66        3.07      0.90 o
   1  -4   7        3.66        4.13      0.78 o
   1  -4   7        3.66        6.64      1.30 o
   1  -4   7        3.66        2.92      1.02 o
  -2   4  -7        1.07        1.64      0.87 o
  -2   4  -7        1.07        1.27      0.62 o
  -2   4  -7        1.07        1.52      0.74 o
  -2   4  -7        1.07        1.61      0.87 o
  -2   4  -7        1.07        1.05      0.74 o
   2  -4   7        1.07        1.64      0.53 o
   2  -4   7        1.07        0.50      0.81 o
   2  -4   7        1.07        0.87      0.78 o
   2  -4   7        1.07        0.40      0.40 o
   2  -4   7        1.07        1.95      0.90 o
  -3   4  -7       55.72       55.92      3.35 o
  -3   4  -7       55.72       57.91      3.63 o
  -3   4  -7       55.72       59.12      3.44 o
  -3   4  -7       55.72       61.10      4.00 o
  -3   4  -7       55.72       57.85      3.97 o
   3  -4   7       55.72       53.13      3.75 o
   3  -4   7       55.72       55.99      3.75 o
  -4   4  -7        8.17       10.67      1.52 o
  -4   4  -7        8.17        5.52      1.49 o
  -4   4  -7        8.17        8.41      1.33 o
  -4   4  -7        8.17        4.68      1.40 o
  -4   4  -7        8.17        8.16      1.74 o
   4  -4   7        8.17        6.30      1.49 o
   4  -4   7        8.17        7.94      1.61 o
  -5   4  -7        7.03        5.09      1.52 o
  -5   4  -7        7.03        5.15      1.27 o
   5  -4   7        7.03        4.62      1.36 o
   5  -4   7        7.03        4.68      1.36 o
  -6   4  -7        0.97        1.92      1.02 o
  -6   4  -7        0.97        2.30      1.33 o
   6  -4   7        0.97        1.71      1.18 o
   7   3  -7        4.07        5.86      1.40 o
  -7  -3   7        4.07        3.38      1.15 o
  -7  -3   7        4.07        2.85      1.58 o
   6   3  -7       21.54       21.56      2.42 o
  -6  -3   7       21.54       19.17      2.76 o
  -6  -3   7       21.54       21.31      2.20 o
   5   3  -7       22.09       20.25      2.26 o
  -5  -3   7       22.09       21.46      2.48 o
  -5  -3   7       22.09       19.82      2.05 o
  -5  -3   7       22.09       18.95      2.45 o
  -5  -3   7       22.09       18.42      2.48 o
   4   3  -7      289.65      275.74     12.13 o
  -4  -3   7      289.65      285.32     10.92 o
  -4  -3   7      289.65      276.89     11.94 o
  -4  -3   7      289.65      276.30     12.31 o
  -4  -3   7      289.65      280.76     13.03 o
  -4  -3   7      289.65      276.14     13.18 o
   3   3  -7        0.07        1.43      0.81 o
   3   3  -7        0.07        0.65      0.40 o
   3   3  -7        0.07        0.40      0.65 o
  -3  -3   7        0.07        0.43      0.50 o
  -3  -3   7        0.07        1.46      0.93 o
  -3  -3   7        0.07       -0.28      0.56 o
  -3  -3   7        0.07        0.90      0.47 o
  -3  -3   7        0.07        0.53      0.74 o
   2   3  -7      572.75      572.73     22.74 o
   2   3  -7      572.75      541.21     22.98 o
   2   3  -7      572.75      567.55     24.32 o
  -2  -3   7      572.75      578.96     24.66 o
  -2  -3   7      572.75      581.10     22.27 o
  -2  -3   7      572.75      581.01     23.26 o
  -2  -3   7      572.75      560.19     24.60 o
  -2  -3   7      572.75      570.18     22.95 o
   1   3  -7       23.64       19.35      1.86 o
   1   3  -7       23.64       23.54      1.95 o
   1   3  -7       23.64       24.94      1.74 o
  -1  -3   7       23.64       19.94      1.67 o
  -1  -3   7       23.64       22.70      1.71 o
  -1  -3   7       23.64       24.10      1.74 o
  -1  -3   7       23.64       21.12      2.02 o
  -1  -3   7       23.64       20.53      1.99 o
  -1  -3   7       23.64       23.88      2.36 o
   0   3  -7       13.48       11.35      1.64 o
   0   3  -7       13.48        8.41      1.33 o
   0   3  -7       13.48        8.75      1.09 o
   0   3  -7       13.48        8.06      1.33 o
   0   3  -7       13.48        9.55      1.18 o
   0  -3   7       13.48        8.10      1.43 o
   0  -3   7       13.48        7.97      1.05 o
   0  -3   7       13.48        7.85      1.09 o
   0  -3   7       13.48        6.45      1.27 o
   0  -3   7       13.48        8.25      1.33 o
   0  -3   7       13.48        6.82      1.12 o
  -1   3  -7       47.36       48.79      3.23 o
  -1   3  -7       47.36       45.25      3.26 o
  -1   3  -7       47.36       45.01      2.73 o
  -1   3  -7       47.36       49.50      3.04 o
  -1   3  -7       47.36       45.13      2.73 o
   1  -3   7       47.36       45.22      2.61 o
   1  -3   7       47.36       44.88      2.61 o
   1  -3   7       47.36       45.90      2.88 o
   1  -3   7       47.36       41.72      3.10 o
  -2   3  -7        0.01       -0.31      0.62 o
  -2   3  -7        0.01        0.19      0.43 o
  -2   3  -7        0.01       -0.06      0.59 o
  -2   3  -7        0.01        1.30      0.74 o
  -2   3  -7        0.01       -0.23      0.47 o
   2  -3   7        0.01        0.25      0.37 o
   2  -3   7        0.01        0.84      0.71 o
   2  -3   7        0.01        0.28      0.59 o
   2  -3   7        0.01        0.03      0.71 o
   2  -3   7        0.01        0.53      0.43 o
  -3   3  -7        3.12        2.11      1.09 o
  -3   3  -7        3.12        2.14      0.81 o
  -3   3  -7        3.12        2.36      0.81 o
  -3   3  -7        3.12        1.86      0.96 o
  -3   3  -7        3.12        3.41      1.12 o
   3  -3   7        3.12        4.40      1.27 o
   3  -3   7        3.12        3.72      0.56 o
   3  -3   7        3.12        4.62      1.18 o
  -4   3  -7       27.20       29.96      2.79 o
  -4   3  -7       27.20       30.61      2.39 o
  -4   3  -7       27.20       28.94      2.33 o
  -4   3  -7       27.20       26.46      2.88 o
  -4   3  -7       27.20       30.24      2.51 o
   4  -3   7       27.20       27.17      2.85 o
   4  -3   7       27.20       26.89      2.82 o
  -5   3  -7        8.50        8.96      1.92 o
  -5   3  -7        8.50        7.75      1.49 o
  -5   3  -7        8.50        5.68      1.24 o
   5  -3   7        8.50        9.93      1.89 o
   5  -3   7        8.50        7.60      1.67 o
  -6   3  -7        4.08        2.57      1.36 o
  -6   3  -7        4.08        4.71      1.27 o
   6  -3   7        4.08        3.44      1.36 o
  -7   3  -7        0.31        0.65      1.21 o
  -7   3  -7        0.31        0.78      1.05 o
   7  -3   7        0.31       -0.40      1.05 o
   8   2  -7       22.84       24.50      2.54 o
  -8  -2   7       22.84       34.61      3.85 o
   7   2  -7        0.00        0.03      0.68 o
  -7  -2   7        0.00       -0.33      0.65 o
  -7  -2   7        0.00       -0.43      0.87 o
   6   2  -7       13.90       16.97      1.95 o
  -6  -2   7       13.90       17.40      2.33 o
  -6  -2   7       13.90       14.48      2.08 o
  -6  -2   7       13.90       20.35      1.80 o
   5   2  -7       59.94       58.28      3.44 o
  -5  -2   7       59.94       63.40      3.91 o
  -5  -2   7       59.94       54.06      3.50 o
  -5  -2   7       59.94       58.31      3.88 o
  -5  -2   7       59.94       57.85      3.23 o
  -5  -2   7       59.94       54.84      2.57 o
   4   2  -7        1.81        2.05      0.84 o
  -4  -2   7        1.81        2.36      0.68 o
  -4  -2   7        1.81        2.33      0.90 o
  -4  -2   7        1.81        2.23      0.93 o
  -4  -2   7        1.81        3.60      1.02 o
   3   2  -7        5.91        9.27      1.30 o
  -3  -2   7        5.91        8.68      1.05 o
  -3  -2   7        5.91       10.70      1.52 o
  -3  -2   7        5.91        8.37      1.33 o
  -3  -2   7        5.91        7.41      1.27 o
   2   2  -7       44.26       43.67      2.70 o
   2   2  -7       44.26       46.87      2.76 o
  -2  -2   7       44.26       42.37      2.95 o
  -2  -2   7       44.26       36.69      2.39 o
  -2  -2   7       44.26       45.59      2.85 o
  -2  -2   7       44.26       43.08      2.85 o
  -2  -2   7       44.26       42.06      2.45 o
   1   2  -7       85.10       92.27      4.65 o
   1   2  -7       85.10       86.51      4.87 o
   1   2  -7       85.10       92.09      4.40 o
  -1  -2   7       85.10      101.77      4.53 o
  -1  -2   7       85.10      101.08      4.93 o
  -1  -2   7       85.10       83.03      4.99 o
  -1  -2   7       85.10       92.12      4.96 o
   0   2  -7      208.42      224.10      9.37 o
   0   2  -7      208.42      204.56      9.06 o
   0   2  -7      208.42      198.72      9.93 o
   0   2  -7      208.42      218.20      9.89 o
   0   2  -7      208.42      194.97      9.03 o
   0  -2   7      208.42      228.97      9.65 o
   0  -2   7      208.42      212.50      9.89 o
   0  -2   7      208.42      229.28      9.12 o
   0  -2   7      208.42      211.63      9.06 o
   0  -2   7      208.42      197.33      9.96 o
  -1   2  -7        2.46        1.64      0.78 o
  -1   2  -7        2.46        3.63      1.05 o
  -1   2  -7        2.46        3.50      0.74 o
  -1   2  -7        2.46        4.00      0.81 o
  -1   2  -7        2.46        4.16      1.02 o
   1  -2   7        2.46        3.54      0.74 o
   1  -2   7        2.46        2.48      0.78 o
   1  -2   7        2.46        3.60      0.90 o
   1  -2   7        2.46        2.70      0.93 o
   1  -2   7        2.46        2.51      0.68 o
  -2   2  -7      349.90      343.57     15.69 o
  -2   2  -7      349.90      350.74     15.01 o
  -2   2  -7      349.90      342.58     14.55 o
  -2   2  -7      349.90      356.26     15.82 o
   2  -2   7      349.90      351.70     15.57 o
   2  -2   7      349.90      360.29     14.27 o
   2  -2   7      349.90      342.64     15.04 o
   2  -2   7      349.90      344.81     14.27 o
   2  -2   7      349.90      353.84     14.64 o
  -3   2  -7      170.76      171.52      7.97 o
  -3   2  -7      170.76      172.52      7.72 o
  -3   2  -7      170.76      156.29      8.41 o
  -3   2  -7      170.76      168.89      8.72 o
  -3   2  -7      170.76      175.93      7.79 o
   3  -2   7      170.76      175.71      7.97 o
   3  -2   7      170.76      152.08      8.10 o
   3  -2   7      170.76      167.34      7.16 o
   3  -2   7      170.76      174.44      7.20 o
   3  -2   7      170.76      166.00      8.16 o
  -4   2  -7       17.90       15.97      1.89 o
  -4   2  -7       17.90       15.51      2.20 o
  -4   2  -7       17.90       16.00      2.30 o
  -4   2  -7       17.90       19.23      2.30 o
  -4   2  -7       17.90       19.11      2.08 o
   4  -2   7       17.90       15.45      2.05 o
   4  -2   7       17.90       17.65      2.33 o
  -5   2  -7        5.44        3.54      1.05 o
  -5   2  -7        5.44        4.99      1.55 o
  -5   2  -7        5.44        4.37      1.33 o
   5  -2   7        5.44        3.47      1.40 o
   5  -2   7        5.44        4.62      1.40 o
  -6   2  -7        0.83        0.93      1.15 o
  -6   2  -7        0.83        0.62      0.84 o
   6  -2   7        0.83        0.53      0.99 o
   6  -2   7        0.83        0.87      1.09 o
  -7   2  -7        0.02       -0.56      1.12 o
   7  -2   7        0.02        0.06      1.09 o
   8   1  -7        2.03        1.83      0.78 o
  -8  -1   7        2.03        1.52      1.21 o
   7   1  -7        0.25       -0.25      0.50 o
  -7  -1   7        0.25        0.00      0.74 o
  -7  -1   7        0.25        0.96      0.59 o
  -7  -1   7        0.25        0.40      0.90 o
   6   1  -7        1.93        2.17      0.78 o
  -6  -1   7        1.93        1.27      0.81 o
  -6  -1   7        1.93        1.09      0.53 o
  -6  -1   7        1.93        1.12      0.87 o
   5   1  -7        0.13       -0.23      0.47 o
  -5  -1   7        0.13        0.03      0.56 o
  -5  -1   7        0.13       -0.26      0.53 o
  -5  -1   7        0.13        0.37      0.40 o
  -5  -1   7        0.13        0.00      0.56 o
   4   1  -7      106.09      103.13      4.96 o
   4   1  -7      106.09      108.87      4.99 o
  -4  -1   7      106.09       97.61      4.65 o
  -4  -1   7      106.09      103.07      5.30 o
  -4  -1   7      106.09      100.22      5.46 o
  -4  -1   7      106.09      107.13      5.09 o
   3   1  -7      250.02      250.52     10.79 o
   3   1  -7      250.02      247.20     10.70 o
  -3  -1   7      250.02      253.78     11.45 o
  -3  -1   7      250.02      268.51     10.95 o
  -3  -1   7      250.02      258.56     11.54 o
  -3  -1   7      250.02      251.24     10.51 o
   2   1  -7      129.67      117.58      5.77 o
   2   1  -7      129.67      122.21      5.71 o
  -2  -1   7      129.67      121.96      5.40 o
  -2  -1   7      129.67      122.92      6.08 o
  -2  -1   7      129.67      121.28      5.86 o
  -2  -1   7      129.67      117.83      5.99 o
  -2  -1   7      129.67      126.42      5.49 o
   1   1  -7       17.43       15.69      1.49 o
   1   1  -7       17.43       16.72      1.49 o
  -1  -1   7       17.43       14.67      1.71 o
  -1  -1   7       17.43       18.21      1.71 o
  -1  -1   7       17.43       21.18      1.49 o
  -1  -1   7       17.43       17.28      1.36 o
  -1  -1   7       17.43       12.56      1.58 o
   0   1  -7       39.02       37.34      2.51 o
   0   1  -7       39.02       39.70      2.61 o
   0   1  -7       39.02       37.07      2.20 o
   0  -1   7       39.02       37.28      2.64 o
   0  -1   7       39.02       39.14      2.73 o
   0  -1   7       39.02       36.94      2.30 o
   0  -1   7       39.02       36.44      2.26 o
   0  -1   7       39.02       38.43      2.64 o
  -1   1  -7       91.49       88.46      4.99 o
  -1   1  -7       91.49       89.79      4.71 o
  -1   1  -7       91.49       96.40      5.12 o
  -1   1  -7       91.49       92.34      4.47 o
   1  -1   7       91.49       87.10      5.15 o
   1  -1   7       91.49       93.45      4.50 o
   1  -1   7       91.49       91.72      4.90 o
   1  -1   7       91.49      101.33      5.24 o
   1  -1   7       91.49       88.99      4.44 o
  -2   1  -7      171.19      167.43      7.69 o
  -2   1  -7      171.19      162.25      7.91 o
  -2   1  -7      171.19      162.68      8.53 o
  -2   1  -7      171.19      171.83      8.59 o
   2  -1   7      171.19      176.11      8.22 o
   2  -1   7      171.19      180.21      7.66 o
   2  -1   7      171.19      180.08      7.63 o
  -3   1  -7       37.12       34.80      2.82 o
  -3   1  -7       37.12       37.78      2.95 o
  -3   1  -7       37.12       35.24      2.61 o
  -3   1  -7       37.12       36.79      3.07 o
   3  -1   7       37.12       41.04      2.26 o
   3  -1   7       37.12       34.37      2.64 o
   3  -1   7       37.12       35.55      2.98 o
   3  -1   7       37.12       35.98      2.23 o
   3  -1   7       37.12       38.21      2.92 o
  -4   1  -7       18.46       15.32      1.89 o
  -4   1  -7       18.46       15.88      2.14 o
  -4   1  -7       18.46       13.49      2.23 o
  -4   1  -7       18.46       15.51      2.26 o
   4  -1   7       18.46       15.63      2.05 o
   4  -1   7       18.46       16.56      2.33 o
   4  -1   7       18.46       18.14      1.24 o
  -5   1  -7        6.01        3.13      1.15 o
  -5   1  -7        6.01        3.72      1.43 o
  -5   1  -7        6.01        4.22      1.55 o
   5  -1   7        6.01        4.53      1.30 o
   5  -1   7        6.01        3.32      1.40 o
  -6   1  -7        6.58        8.96      1.77 o
  -6   1  -7        6.58       10.27      2.26 o
   6  -1   7        6.58        9.49      2.02 o
   6  -1   7        6.58        6.42      1.64 o
  -7   1  -7        0.02       -0.37      1.05 o
   7  -1   7        0.02        2.11      1.33 o
  -8   0   7        0.35        0.43      0.93 o
  -8   0   7        0.35        1.15      0.87 o
   7   0  -7        1.61        0.99      0.50 o
  -7   0   7        1.61        0.40      0.71 o
  -7   0   7        1.61        1.18      0.50 o
  -7   0   7        1.61        1.12      0.84 o
   6   0  -7       47.32       44.42      2.39 o
  -6   0   7       47.32       41.53      2.82 o
  -6   0   7       47.32       42.06      2.64 o
  -6   0   7       47.32       42.52      2.92 o
  -6   0   7       47.32       42.03      2.05 o
   5   0  -7       16.40       20.78      1.49 o
   5   0  -7       16.40       19.08      1.43 o
  -5   0   7       16.40       15.57      1.46 o
  -5   0   7       16.40       19.08      1.64 o
  -5   0   7       16.40       19.35      1.74 o
   4   0  -7      163.21      171.62      7.29 o
   4   0  -7      163.21      168.86      7.29 o
  -4   0   7      163.21      167.03      7.82 o
  -4   0   7      163.21      165.88      7.88 o
  -4   0   7      163.21      175.28      7.44 o
   3   0  -7      326.63      378.53     15.17 o
   3   0  -7      326.63      379.40     15.26 o
  -3   0   7      326.63      357.47     16.04 o
  -3   0   7      326.63      366.65     15.26 o
  -3   0   7      326.63      384.67     16.25 o
   2   0  -7       58.65       59.77      3.44 o
   2   0  -7       58.65       63.18      3.44 o
  -2   0   7       58.65       63.96      3.54 o
  -2   0   7       58.65       66.78      3.63 o
  -2   0   7       58.65       64.42      3.13 o
  -2   0   7       58.65       71.65      3.78 o
   1   0  -7      255.57      274.00     11.14 o
   1   0  -7      255.57      261.84     11.66 o
   1   0  -7      255.57      279.83     12.25 o
  -1   0   7      255.57      282.97     11.91 o
  -1   0   7      255.57      278.81     12.53 o
  -1   0   7      255.57      295.19     11.54 o
   0   0  -7      818.49      893.50     34.46 o
   0   0  -7      818.49      909.29     34.15 o
   0   0   7      818.49      849.98     36.57 o
   0   0   7      818.49      818.10     34.27 o
   0   0   7      818.49      880.13     34.58 o
   0   0   7      818.49      854.39     36.60 o
   0   0   7      818.49      889.41     34.30 o
  -1   0  -7      301.79      304.83     12.69 o
  -1   0  -7      301.79      299.53     12.97 o
  -1   0  -7      301.79      293.82     13.71 o
  -1   0  -7      301.79      325.37     13.86 o
   1   0   7      301.79      303.56     12.72 o
   1   0   7      301.79      314.67     12.75 o
   1   0   7      301.79      297.45     13.12 o
   1   0   7      301.79      292.67     13.86 o
   1   0   7      301.79      305.76     13.83 o
  -2   0  -7       13.51       12.97      1.55 o
  -2   0  -7       13.51       12.13      1.86 o
  -2   0  -7       13.51       13.09      1.86 o
  -2   0  -7       13.51       16.38      2.11 o
   2   0   7       13.51       12.65      1.99 o
   2   0   7       13.51       16.00      1.64 o
   2   0   7       13.51       12.62      1.46 o
  -3   0  -7        0.18        1.12      0.87 o
  -3   0  -7        0.18        1.27      0.99 o
  -3   0  -7        0.18        2.17      0.99 o
  -3   0  -7        0.18       -0.26      0.53 o
   3   0   7        0.18        0.09      0.50 o
   3   0   7        0.18        1.15      0.99 o
   3   0   7        0.18        0.78      0.78 o
   3   0   7        0.18        0.06      0.50 o
  -4   0  -7        4.20        7.44      1.43 o
  -4   0  -7        4.20        3.54      1.33 o
  -4   0  -7        4.20        5.89      1.61 o
   4   0   7        4.20        2.79      1.30 o
   4   0   7        4.20        5.61      1.30 o
   4   0   7        4.20        5.83      0.93 o
  -5   0  -7       14.97       14.45      2.05 o
  -5   0  -7       14.97       13.65      2.57 o
  -5   0  -7       14.97       15.63      2.39 o
   5   0   7       14.97       11.41      2.11 o
   5   0   7       14.97       16.50      2.14 o
  -6   0  -7        5.92        4.90      1.80 o
  -6   0  -7        5.92        3.19      1.80 o
   6   0   7        5.92        4.03      1.30 o
   6   0   7        5.92        3.50      1.64 o
  -8   1   7        0.00        0.56      0.62 o
  -8   1   7        0.00       -0.33      0.65 o
  -7   1   7       31.21       28.72      2.14 o
  -7   1   7       31.21       22.11      1.86 o
  -6   1   7        2.21        1.55      0.84 o
  -6   1   7        2.21        2.95      0.78 o
  -6   1   7        2.21        1.58      0.59 o
   5  -1  -7      199.92      199.84      8.16 o
   5  -1  -7      199.92      211.35      8.22 o
  -5   1   7      199.92      193.48      8.37 o
  -5   1   7      199.92      198.38      9.06 o
  -5   1   7      199.92      212.37      9.24 o
   4  -1  -7        2.50        3.75      0.68 o
   4  -1  -7        2.50        3.35      0.65 o
  -4   1   7        2.50        2.45      0.74 o
  -4   1   7        2.50        1.74      0.62 o
   3  -1  -7      357.82      397.48     15.79 o
   3  -1  -7      357.82      392.64     15.82 o
  -3   1   7      357.82      382.62     15.82 o
  -3   1   7      357.82      403.78     16.90 o
  -3   1   7      357.82      380.23     16.78 o
   2  -1  -7      473.58      526.98     20.87 o
   2  -1  -7      473.58      515.16     20.94 o
  -2   1   7      473.58      529.43     20.97 o
  -2   1   7      473.58      504.80     22.15 o
  -2   1   7      473.58      525.61     22.24 o
  -2   1   7      473.58      525.33     20.63 o
   1  -1  -7      144.47      148.42      7.01 o
   1  -1  -7      144.47      146.68      6.05 o
  -1   1   7      144.47      148.17      7.29 o
  -1   1   7      144.47      153.81      6.98 o
  -1   1   7      144.47      143.70      7.29 o
  -1   1   7      144.47      152.57      6.61 o
   0  -1  -7      338.41      424.37     16.16 o
   0  -1  -7      338.41      360.82     16.78 o
   0  -1  -7      338.41      374.28     15.38 o
   0   1   7      338.41      398.32     17.00 o
   0   1   7      338.41      371.95     16.07 o
   0   1   7      338.41      365.97     16.97 o
  -1  -1  -7       13.47       11.20      1.71 o
  -1  -1  -7       13.47        8.53      1.18 o
  -1  -1  -7       13.47       10.51      1.64 o
   1   1   7       13.47       12.50      1.92 o
   1   1   7       13.47       11.38      1.36 o
   1   1   7       13.47        7.54      1.36 o
   1   1   7       13.47        9.52      1.64 o
  -2  -1  -7       56.34       63.99      3.60 o
  -2  -1  -7       56.34       63.46      4.00 o
  -2  -1  -7       56.34       65.23      4.25 o
   2   1   7       56.34       59.43      3.38 o
   2   1   7       56.34       59.34      4.00 o
   2   1   7       56.34       51.49      3.78 o
   2   1   7       56.34       56.36      3.41 o
  -3  -1  -7       44.21       48.73      3.85 o
  -3  -1  -7       44.21       49.01      3.57 o
  -3  -1  -7       44.21       46.06      3.10 o
   3   1   7       44.21       43.42      2.82 o
   3   1   7       44.21       43.39      2.85 o
   3   1   7       44.21       44.35      3.60 o
  -4  -1  -7        1.42        2.70      1.33 o
  -4  -1  -7        1.42        0.87      0.99 o
  -4  -1  -7        1.42        0.09      0.78 o
   4   1   7        1.42        0.99      0.68 o
   4   1   7        1.42        2.30      1.30 o
  -5  -1  -7       13.57       11.54      2.51 o
  -5  -1  -7       13.57       14.30      2.61 o
   5   1   7       13.57       14.14      2.05 o
   5   1   7       13.57       13.15      2.45 o
  -6  -1  -7        2.99        5.02      1.95 o
  -6  -1  -7        2.99        2.51      1.52 o
   6   1   7        2.99        2.64      1.55 o
  -8   2   7        0.04        0.19      0.56 o
  -8   2   7        0.04       -0.23      0.47 o
  -7   2   7        6.30        6.05      0.96 o
  -7   2   7        6.30        5.37      0.84 o
  -6   2   7       34.19       27.39      1.83 o
  -6   2   7       34.19       24.69      1.67 o
  -6   2   7       34.19       28.66      2.48 o
  -5   2   7       30.13       26.46      1.80 o
  -5   2   7       30.13       28.16      1.89 o
   4  -2  -7      335.04      344.16     13.83 o
   4  -2  -7      335.04      353.90     13.86 o
  -4   2   7      335.04      346.18     14.95 o
  -4   2   7      335.04      354.06     15.01 o
  -4   2   7      335.04      342.52     13.99 o
   3  -2  -7       24.29       24.32      1.77 o
   3  -2  -7       24.29       27.33      1.89 o
  -3   2   7       24.29       27.60      1.46 o
  -3   2   7       24.29       25.99      1.95 o
  -3   2   7       24.29       27.05      1.99 o
  -3   2   7       24.29       26.46      1.89 o
   2  -2  -7        0.12       -0.25      0.50 o
   2  -2  -7        0.12        0.47      0.56 o
  -2   2   7        0.12       -0.16      0.50 o
  -2   2   7        0.12       -0.25      0.50 o
  -2   2   7        0.12       -0.20      0.40 o
  -2   2   7        0.12        0.09      0.34 o
   1  -2  -7      187.63      166.81      7.13 o
   1  -2  -7      187.63      185.23      8.34 o
  -1   2   7      187.63      201.27      8.16 o
  -1   2   7      187.63      186.57      8.41 o
  -1   2   7      187.63      195.78      8.93 o
  -1   2   7      187.63      175.00      8.93 o
   0  -2  -7       54.46       59.40      3.60 o
   0  -2  -7       54.46       58.84      3.72 o
   0  -2  -7       54.46       56.30      2.98 o
   0   2   7       54.46       60.85      3.78 o
   0   2   7       54.46       55.36      3.88 o
   0   2   7       54.46       59.86      3.41 o
   0   2   7       54.46       62.93      3.91 o
  -1  -2  -7      299.85      298.41     12.28 o
  -1  -2  -7      299.85      317.08     13.03 o
   1   2   7      299.85      252.54     13.49 o
   1   2   7      299.85      279.68     13.00 o
   1   2   7      299.85      301.98     13.86 o
   1   2   7      299.85      296.37     12.53 o
  -2  -2  -7       54.54       56.23      4.09 o
  -2  -2  -7       54.54       53.35      3.35 o
  -2  -2  -7       54.54       60.95      3.91 o
   2   2   7       54.54       53.66      3.32 o
   2   2   7       54.54       48.76      3.75 o
   2   2   7       54.54       51.49      3.82 o
  -3  -2  -7       18.39       18.95      2.20 o
  -3  -2  -7       18.39       22.49      3.04 o
  -3  -2  -7       18.39       23.51      3.07 o
   3   2   7       18.39       23.73      3.10 o
   3   2   7       18.39       16.53      1.92 o
   3   2   7       18.39       19.79      2.08 o
  -4  -2  -7        0.45       -0.51      1.02 o
  -4  -2  -7        0.45        0.40      1.12 o
   4   2   7        0.45        0.50      1.30 o
   4   2   7        0.45       -0.28      0.56 o
  -5  -2  -7        1.16        1.43      1.24 o
   5   2   7        1.16        0.90      1.36 o
  -6  -2  -7        2.13        0.93      1.61 o
   6   2   7        2.13        1.55      1.55 o
  -7   3   7        1.88        0.99      0.40 o
  -7   3   7        1.88        0.34      0.50 o
  -6   3   7        3.71        3.32      0.62 o
  -6   3   7        3.71        4.19      0.74 o
  -5   3   7      146.73      136.19      6.51 o
  -5   3   7      146.73      142.46      6.54 o
   4  -3  -7       36.13       45.59      2.48 o
   4  -3  -7       36.13       45.72      2.45 o
  -4   3   7       36.13       47.83      2.92 o
  -4   3   7       36.13       44.07      2.92 o
  -4   3   7       36.13       50.37      2.79 o
   3  -3  -7        8.85       10.24      1.36 o
   3  -3  -7        8.85       11.20      1.33 o
  -3   3   7        8.85        8.41      1.33 o
  -3   3   7        8.85       11.51      0.96 o
  -3   3   7        8.85        9.40      1.43 o
  -3   3   7        8.85        8.68      1.27 o
   2  -3  -7       40.32       46.74      2.92 o
   2  -3  -7       40.32       37.34      2.79 o
[truncated: 187,038 more chars]
